# Supplementary material for: A simulation framework for evaluating multi-stage sampling designs in populations with spatially structured traits
Source: PeerJ. 2019 Feb 25;7:e6471. doi: 10.7717/peerj.6471 (PMC6394348; doi:10.7717/peerj.6471)
Supplement: Supplemental Information 1 — Each data point represent a haul in historical series 1994–2016 Eastern Bering Sea bottom trawl survey.Data includes date, time, locations, depth, bottom temperature and catch in number of fish and weight. Every haul has a unique code included as ‘hauljoin’. [file peerj-07-6471-s001.csv]

YEAR	DAY_MONTH	VESSEL	HAUL	HAULJOIN	WEIGHT	NUMBER_FISH	DURATION	DISTANCE_FISHED	NET_WIDTH	STATIONID	LATITUDE	LONGITUDE	DEPTH	BOTTOM_TEMPERATURE
1994	17-jun	88	64	771663	8.21	4	0.51	2.926	17.96	A-02	55.01033	-166.94	154	3.8
1994	17-jun	89	63	771860	10.614	3	0.5	2.815	18.17	A-03	54.99183	-166.38683	144	3.2
1994	16-jun	88	63	771662	21.591	10	0.41	2.408	17.89	A-04	55.00817	-165.75217	128	3.9
1994	10-jun	89	36	771833	97.885	44	0.49	2.704	17.37	A-05	55.00583	-165.161	110	3.3
1994	10-jun	88	35	771634	82.781	19	0.5	2.963	15.8	A-06	55.051	-164.57983	62	4.6
1994	16-jun	89	62	771859	118.297	91	0.49	2.797	18.12	AZ0504	54.836	-165.483	154	3.3
1994	20-jun	89	79	771876	64.592	34	0.51	2.648	18.02	B-01	55.34783	-167.5455	146	3.3
1994	17-jun	88	65	771664	27.805	5	0.52	3.056	17.98	B-02	55.31833	-166.96833	137	3.9
1994	17-jun	89	64	771861	100.879	21	0.5	2.852	18.37	B-03	55.32567	-166.3525	132	3.3
1994	16-jun	88	62	771661	5.216	1	0.51	2.889	17.77	B-04	55.3225	-165.78483	119	3.9
1994	10-jun	89	35	771832	72.121	33	0.22	1.204	17.7	B-05	55.34467	-165.16867	110	3.6
1994	10-jun	88	34	771633	49.305	35	0.42	2.445	17.04	B-06	55.3215	-164.54117	101	4.5
1994	10-jun	89	34	771831	46.811	38	0.18	1.019	16.91	B-07	55.339	-163.98683	73	3.4
1994	10-jun	88	33	771632	9.979	30	0.38	2.241	15.883	B-08	55.33567	-163.4155	51	4.5
1994	20-jun	89	78	771875	33.022	13	0.5	2.741	18.01	C-01	55.6765	-167.58933	134	3.5
1994	17-jun	88	66	771665	13.381	3	0.49	3.093	18.14	C-02	55.652	-166.97183	134	3.9
1994	17-jun	89	65	771862	16.193	3	0.33	1.926	18.18	C-03	55.66183	-166.381	124	3.3
1994	16-jun	88	61	771660	38.782	8	0.25	1.259	18.1	C-04	55.68617	-165.80783	117	3.9
1994	16-jun	89	61	771858	135.08	28	0.49	2.685	18.19	C-05	55.67367	-165.1935	106	3.3
1994	11-jun	88	36	771635	98.702	13	0.5	2.593	17.06	C-06	55.6535	-164.601	95	3.7
1994	11-jun	89	38	771835	123.196	40	0.5	2.685	17.09	C-07	55.65483	-164.028	93
1994	10-jun	88	32	771631	63.684	36	0.36	1.926	16.09	C-08	55.68433	-163.40017	82	3.3
1994	9-jun	89	33	771830	53.388	74	0.12	0.685	15.75	C-09	55.65267	-162.902	48	3.6
1994	20-jun	88	79	771678	158.213	78	0.49	2.778	18.11	C-18	55.67483	-168.19983	134	3.8
1994	20-jun	89	77	771874	26.581	10	0.49	2.704	17.61	D-01	56.016	-167.616	132	3.6
1994	17-jun	88	67	771666	13.018	4	0.53	2.982	17.187	D-02	55.98467	-166.99933	135	3.9
1994	17-jun	89	66	771863	58.695	14	0.49	2.759	17.35	D-03	55.9925	-166.40067	123	3.3
1994	16-jun	88	60	771659	21.319	10	0.51	2.871	17.3	D-04	56.01417	-165.80233	104	3.8
1994	16-jun	89	60	771857	137.711	62	0.38	1.963	17.586	D-05	56.01133	-165.18283	93	3.2
1994	11-jun	88	37	771636	116.619	72	0.49	2.685	16.65	D-06	55.97267	-164.59367	91	3.6
1994	11-jun	89	39	771836	59.012	86	0.5	2.63	16.73	D-07	56.00417	-164.03733	88	2.4
1994	9-jun	88	31	771630	27.987	39	0.49	2.945	15.61	D-08	56.019	-163.39367	88	2.8
1994	9-jun	89	31	771828	22.181	19	0.49	2.778	17.18	D-09	56.01	-162.817	75	2.4
1994	6-jun	88	13	771612	134.49	42	0.5	2.963	17.91	D-10	55.99633	-162.237	66	3.6
1994	20-jun	88	78	771677	157.896	78	0.5	2.778	17.43	D-18	56.0005	-168.24283	148	3.8
1994	19-jun	89	76	771873	11.113	3	0.48	2.648	17.56	E-01	56.34267	-167.64433	128	3.5
1994	17-jun	88	68	771667	34.382	15	0.5	2.908	17.08	E-02	56.3115	-167.02883	113	3.8
1994	17-jun	89	67	771864	0	0	0.49	2.778	16.92	E-03	56.32433	-166.428	102	3.3
1994	16-jun	88	59	771658	152.169	32	0.33	1.963	17.14	E-04	56.32817	-165.79833	90	3.5
1994	15-jun	89	59	771856	12.701	13	0.49	2.759	16.89	E-05	56.34133	-165.20017	84	1.9
1994	11-jun	88	38	771637	39.1	28	0.5	2.759	15.93	E-06	56.318	-164.5875	84	2.5
1994	11-jun	89	40	771837	30.391	24	0.49	2.611	16.94	E-07	56.32467	-164.00967	84	1.8
1994	9-jun	88	30	771629	43.091	34	0.5	2.759	16.84	E-08	56.32367	-163.3985	82	2.3
1994	9-jun	89	30	771827	155.99	88	0.49	2.889	17.53	E-09	56.34417	-162.804	77	2.5
1994	6-jun	88	14	771613	100.199	68	0.49	2.778	16.44	E-10	56.31567	-162.238	77	2.8
1994	6-jun	89	15	771812	191.189	212	0.49	2.556	16.21	E-11	56.34733	-161.5685	66	3.1
1994	6-jun	89	14	771811	301.095	1478	0.48	2.685	15.19	E-12	56.32883	-160.99283	51	3.2
1994	19-jun	88	77	771676	5.307	4	0.4	2.315	17.44	E-18	56.34867	-168.2425	146	0
1994	26-jul	89	198	771995	235.414	59	0.51	2.815	18.201	E-19	56.33217	-168.88683	130	4.1
1994	29-jun	88	110	771709	107.184	39	0.49	2.945	17.63	E-20	56.33917	-169.40017	141
1994	30-jun	89	111	771908	107.91	24	0.47	2.63	18.1	E-21	56.31817	-170.03967	108	3.3
1994	30-jun	88	111	771710	39.916	13	0.5	2.611	17.05	E-22	56.33983	-170.70883	121
1994	19-jun	89	75	771872	129.818	53	0.5	2.741	16.44	F-01	56.67783	-167.66567	102	3.2
1994	18-jun	88	69	771668	28.894	14	0.5	2.963	17.19	F-02	56.6905	-167.03067	93	3.3
1994	18-jun	89	68	771865	7.983	3	0.49	2.685	16.52	F-03	56.66533	-166.4155	84	2.3
1994	15-jun	88	58	771657	4.309	2	0.49	2.759	17.27	F-04	56.63583	-165.834	77	2.2
1994	15-jun	89	58	771855	40.597	44	0.5	2.908	17.78	F-05	56.67517	-165.21133	75	1.5
1994	12-jun	88	39	771638	232.693	52	0.5	2.815	16.61	F-06	56.6385	-164.598	73	2.2
1994	12-jun	89	41	771838	42.683	37	0.49	2.759	17.03	F-07	56.6735	-163.9925	73	1.3
1994	9-jun	88	28	771627	68.901	32	0.51	2.667	16.86	F-08	56.68383	-163.396	73	1.9
1994	9-jun	89	29	771826	185.519	30	0.49	2.648	16.69	F-09	56.6785	-162.77983	70	1.7
1994	6-jun	88	15	771614	16.284	7	0.48	2.963	16.73	F-10	56.645	-162.16733	73	2.4
1994	6-jun	89	16	771813	116.301	226	0.5	2.722	15.73	F-11	56.67217	-161.56017	88	1.9
1994	6-jun	88	12	771611	57.878	100	0.51	3.037	16.07	F-12	56.67067	-160.943	71	2.6
1994	6-jun	89	13	771810	254.42	213	0.5	2.667	16.41	F-13	56.6625	-160.372	57	2.9
1994	3-jun	88	1	771600	362.693	179	0.49	2.778	14.08	F-14	56.674	-159.759	33	3.9
1994	19-jun	88	76	771675	33.294	13	0.52	2.778	16.62	F-18	56.66083	-168.30517	104	3.9
1994	29-jun	89	110	771907	36.514	14	0.5	2.889	17.586	F-19	56.67817	-168.90517	99	2.5
1994	29-jun	88	109	771708	106.095	42	0.52	2.889	16.38	F-20	56.674	-169.5295	79
1994	30-jun	89	112	771909	33.112	14	0.5	2.871	18.35	F-21	56.64633	-170.09567	95	3.2
1994	30-jun	88	112	771711	102.194	26	0.48	2.759	17.58	F-22	56.65383	-170.70717	113
1994	6-jul	88	142	771741	59.602	16	0.51	2.797	16.51	F-23	56.6775	-171.35367	119
1994	6-jul	89	145	771942	25.583	16	0.5	2.797	18.201	F-24	56.68433	-171.95767	124	2.9
1994	7-jul	88	143	771742	39.281	14	0.5	2.797	16.51	F-25	56.65733	-172.51633	144
1994	19-jun	89	74	771871	92.896	26	0.5	2.722	16.46	G-01	57.01433	-167.704	75	1.8
1994	18-jun	88	70	771669	220.809	119	0.49	2.834	16.37	G-02	56.97867	-167.1255	73	2.4
1994	18-jun	89	69	771866	372.989	198	0.49	2.759	16.14	G-03	56.99067	-166.46133	71	1.4
1994	15-jun	88	56	771655	85.684	112	0.49	2.852	17.17	G-04	57.02183	-165.83833	70	1.1
1994	15-jun	89	57	771854	113.307	117	0.25	1.352	19.18	G-05	57.008	-165.21783	70	1.3
1994	12-jun	88	40	771639	58.287	38	0.49	2.797	15.78	G-06	56.97667	-164.61717	68	1.7
1994	12-jun	89	42	771839	34.791	54	0.49	2.797	16.3	G-07	57.0075	-164.03467	66	1.1
1994	9-jun	88	27	771626	37.013	23	0.5	2.778	16.36	G-08	56.99117	-163.401	64	1.7
1994	9-jun	89	28	771825	65.68	81	0.5	2.834	16.79	G-09	56.98717	-162.8055	60	1.6
1994	7-jun	88	16	771615	80.014	88	0.49	2.871	15.97	G-10	56.99683	-162.15083	60	2.4
1994	6-jun	89	17	771814	63.185	46	0.5	2.704	16.52	G-11	56.99733	-161.56017	66	1.7
1994	5-jun	88	11	771610	134.399	135	0.51	2.834	16.57	G-12	57.0155	-160.90283	68	2.6
1994	5-jun	89	12	771809	32.795	63	0.5	2.778	16.16	G-13	56.99183	-160.33617	59	2.3
1994	4-jun	88	2	771601	172.184	207	0.48	2.926	15.75	G-14	56.98617	-159.70217	53	3
1994	4-jun	89	4	771801	404.786	291	0.49	2.741	16.85	G-15	57.00483	-159.0905	27	3.6
1994	19-jun	88	75	771674	174.497	72	0.48	2.574	16.09	G-18	57.01383	-168.358	79	2.8
1994	29-jun	89	108	771905	230.516	58	0.33	1.815	16.99	G-19	57.008	-168.9315	77	2.4
1994	29-jun	88	107	771706	82.69	73	0.51	2.926	16.13	G-20	56.99333	-169.5605	59
1994	30-jun	89	114	771911	102.104	149	0.5	2.908	17.28	G-21	56.99733	-170.17017	68	1.8
1994	30-jun	88	114	771713	31.207	11	0.49	2.852	17.2	G-22	56.9935	-170.77017	95
1994	6-jul	88	141	771740	75.206	34	0.5	2.667	16.51	G-23	57.00583	-171.40667	108
1994	6-jul	89	144	771941	71.395	18	0.5	2.611	17.86	G-24	57.0355	-172.0315	115	2
1994	7-jul	88	144	771743	14.787	5	0.5	2.797	17.056	G-25	56.99683	-172.64667	123
1994	7-jul	89	146	771943	37.603	13	0.5	2.815	18.201	G-26	56.994	-173.2505	141	3.1
1994	29-jun	89	109	771906	18.416	10	0.49	2.463	17.85	GF1918	56.83733	-168.6195	95	2.7
1994	29-jun	88	108	771707	31.888	14	0.5	2.741	16.97	GF2019	56.83833	-169.29033	79
1994	30-jun	89	113	771910	203.708	53	0.51	2.889	17.29	GF2120	56.81833	-169.85233	73	3.5
1994	30-jun	88	113	771712	93.984	34	0.49	2.704	17.61	GF2221	56.8285	-170.479	101
1994	19-jun	89	73	771870	473.188	209	0.5	2.741	16.75	H-01	57.3435	-167.73417	71	1.4
1994	18-jun	88	71	771670	119.884	122	0.49	2.963	14.79	H-02	57.315	-167.15183	68	1.2
1994	18-jun	89	70	771867	119.113	146	0.49	2.685	16.64	H-03	57.3265	-166.48533	59	0
1994	15-jun	88	55	771654	155.718	232	0.5	2.741	16.56	H-04	57.3195	-165.83533	68	0
1994	15-jun	89	56	771853	70.806	101	0.49	2.852	17.19	H-05	57.34283	-165.24	66	0
1994	12-jun	88	41	771640	17.191	35	0.49	2.667	16.33	H-06	57.3135	-164.62283	64	1
1994	12-jun	89	43	771840	7.484	6	0.5	2.797	16.73	H-07	57.325	-164.00567	60	0.7
1994	9-jun	88	26	771625	65.816	79	0.49	2.648	15.4	H-08	57.36067	-163.4085	51	1.7
1994	8-jun	89	27	771824	143.29	98	0.5	2.871	17	H-09	57.33417	-162.773	46	1.7
1994	7-jun	88	17	771616	4.4	19	0.51	3.056	17.71	H-10	57.30767	-162.10617	49	2.1
1994	7-jun	89	18	771815	197.494	250	0.5	2.63	17	H-11	57.3385	-161.52117	55	1.8
1994	5-jun	88	10	771609	120.882	155	0.48	2.889	16.36	H-12	57.34067	-160.9225	60	2.9
1994	5-jun	89	11	771808	161.297	449	0.49	2.871	16.67	H-13	57.32267	-160.30533	59	2.5
1994	4-jun	88	3	771602	214.504	252	0.48	2.982	16.4	H-14	57.33183	-159.6755	55	3.1
1994	4-jun	89	5	771802	264.082	196	0.49	2.741	16.286	H-15	57.3345	-159.05233	48	2.8
1994	3-jun	89	3	771800	121.2	254	0.5	2.667	15.55	H-16	57.32617	-158.42033	26	4.2
1994	19-jun	88	74	771673	100.289	80	0.51	2.778	16.71	H-18	57.3375	-168.37367	71	1.4
1994	29-jun	89	106	771903	844.907	793	0.5	2.5	15.87	H-19	57.33433	-168.99	68	2.2
1994	29-jun	88	105	771704	116.301	156	0.5	2.889	16.43	H-20	57.32933	-169.59833	60
1994	1-jul	89	116	771913	246.845	793	0.5	2.463	15.48	H-21	57.31017	-170.19967	49	2.5
1994	1-jul	88	118	771717	229.79	124	0.5	2.982	16.32	H-22	57.34967	-170.87933	82
1994	6-jul	88	139	771738	209.288	60	0.5	2.722	16.46	H-23	57.33867	-171.475	99
1994	6-jul	89	143	771940	218.087	94	0.5	2.63	18.13	H-24	57.35183	-172.09683	108	1.5
1994	7-jul	88	146	771745	68.084	18	0.5	2.778	17.056	H-25	57.349	-172.80483	115
1994	7-jul	89	147	771944	28.304	8	0.5	2.797	17.906	H-26	57.32583	-173.32817	121	2.5
1994	29-jun	89	107	771904	307.808	112	0.33	1.796	16.8	HG1918	57.16967	-168.6305	73	2.4
1994	29-jun	88	106	771705	333.209	111	0.5	2.889	15.29	HG2019	57.175	-169.33833	70
1994	30-jun	89	115	771912	80.785	77	0.5	2.611	15.71	HG2120	57.15333	-169.883	48	2.3
1994	30-jun	88	115	771714	26.399	58	0.49	2.889	14.95	HG2221	57.10817	-170.4545	49
1994	19-jun	89	72	771869	413.087	396	0.5	2.685	17.16	I-01	57.6775	-167.76	68
1994	18-jun	88	72	771671	464.116	442	0.49	2.889	16.22	I-02	57.63967	-167.13517	66	0.5
1994	18-jun	89	71	771868	109.679	141	0.49	2.667	16.85	I-03	57.66217	-166.50117	66	-0.4
1994	15-jun	88	54	771653	45.586	60	0.49	2.722	16.63	I-04	57.67533	-165.87133	62	0
1994	15-jun	89	55	771852	34.382	54	0.49	2.722	17.44	I-05	57.67883	-165.24733	59	-0.1
1994	12-jun	88	42	771641	19.686	23	0.49	2.778	15.28	I-06	57.64133	-164.62117	53	1.1
1994	12-jun	89	44	771841	78.698	85	0.49	2.685	15.76	I-07	57.65367	-163.99883	49	1.2
1994	8-jun	88	25	771624	61.507	210	0.51	2.889	15.78	I-08	57.6545	-163.37133	44	2.1
1994	8-jun	89	26	771823	89.993	232	0.49	2.759	16.75	I-09	57.6725	-162.7585	40	1.8
1994	7-jun	88	18	771617	29.982	70	0.5	2.741	16.58	I-10	57.63367	-162.136	44	2.4
1994	7-jun	89	19	771816	39.78	117	0.5	2.648	16.75	I-11	57.64867	-161.48433	51	2.5
1994	5-jun	88	9	771608	58.423	60	0.51	3.167	16.15	I-12	57.67783	-160.87933	53	3
1994	5-jun	89	10	771807	231.287	451	0.49	2.815	16.15	I-13	57.665	-160.2685	53	2.5
1994	4-jun	88	4	771603	256.28	290	0.49	2.852	15.86	I-14	57.664	-159.63317	48	3.2
1994	4-jun	89	6	771803	144.106	99	0.51	2.685	16.52	I-15	57.66533	-159.01633	46	2.7
1994	3-jun	89	2	771799	68.311	56	0.49	2.722	15.55	I-16	57.65767	-158.34967	33	3.6
1994	19-jun	88	73	771672	597.608	448	0.5	3.037	16.19	I-18	57.6725	-168.40483	68	1.4
1994	28-jun	89	104	771901	384.782	359	0.52	2.834	16.42	I-19	57.67917	-169.009	68	-1
1994	28-jun	88	103	771702	297.783	460	0.5	2.815	16.3	I-20	57.66817	-169.63467	70
1994	1-jul	89	118	771915	509.52	734	0.33	1.963	17.31	I-21	57.65083	-170.25483	71	1.1
1994	1-jul	88	121	771720	108.998	174	0.5	2.889	16.19	I-22	57.67483	-170.90383	84
1994	6-jul	88	138	771737	109.497	66	0.5	2.834	16.47	I-23	57.674	-171.53067	99
1994	6-jul	89	142	771939	64.319	25	0.5	2.611	18.07	I-24	57.683	-172.16933	106	1.2
1994	7-jul	88	147	771746	490.107	170	0.5	2.685	17.69	I-25	57.6615	-172.799	119
1994	7-jul	89	148	771945	172.184	50	0.5	2.815	18.201	I-26	57.6555	-173.40117	143	2.7
1994	29-jun	89	105	771902	217.316	292	0.5	2.63	16.4	IH1918	57.50117	-168.751	70	-0.2
1994	28-jun	88	104	771703	78.018	62	0.49	2.852	15.72	IH2019	57.5035	-169.384	70
1994	1-jul	89	117	771914	703.204	1809	0.34	1.945	17	IH2120	57.48367	-169.9795	64	0.9
1994	1-jul	88	119	771718	138.21	84	0.5	2.889	15.81	IH2221	57.50767	-170.56383	73
1994	24-jun	89	80	771877	293.52	361	0.52	2.667	16.93	J-01	58.00167	-167.78983	66	-0.6
1994	24-jun	88	80	771679	182.39	347	0.49	2.778	16.76	J-02	57.99033	-167.1715	62	-0.3
1994	24-jun	88	81	771680	52.889	79	0.5	2.926	16.36	J-03	57.99717	-166.507	60	0.3
1994	15-jun	88	53	771652	106.685	124	0.49	2.852	16.54	J-04	57.9915	-165.885	55	0.6
1994	14-jun	89	54	771851	46.992	79	0.49	2.759	17.05	J-05	58.00867	-165.25417	48	1.2
1994	12-jun	88	43	771642	17.01	53	0.5	2.741	16.21	J-06	57.99383	-164.65083	44	2
1994	12-jun	89	45	771842	143.381	169	0.49	2.648	16.2	J-07	57.9875	-164.03583	44	1.8
1994	8-jun	88	24	771623	363.781	623	0.49	2.797	15.64	J-08	58.02367	-163.37417	40	2.8
1994	8-jun	89	25	771822	105.778	228	0.5	2.759	16.71	J-09	57.999	-162.75333	38	2.7
1994	7-jun	88	19	771618	19.006	24	0.49	2.889	15.49	J-10	57.98033	-162.09983	35	3.2
1994	7-jun	89	20	771817	62.278	301	0.5	2.834	16.14	J-11	57.98833	-161.48767	51	2.6
1994	5-jun	88	8	771607	89.312	121	0.36	2.13	16.54	J-12	58.004	-160.84833	44	3
1994	5-jun	89	9	771806	16.919	17	0.51	2.852	16.24	J-13	57.99533	-160.216	48
1994	4-jun	88	5	771604	47.083	25	0.5	2.926	16	J-14	58.005	-159.60967	38	3
1994	4-jun	89	7	771804	157.397	49	0.49	2.63	15.47	J-15	57.96817	-158.98117	35	2.8
1994	3-jun	89	1	771798	151.5	41	0.5	2.797	15.55	J-16	57.99683	-158.31167	35	3.4
1994	24-jun	89	81	771878	416.216	369	0.5	2.685	16.56	J-18	58.00217	-168.41117	68	-0.5
1994	28-jun	89	102	771899	318.104	473	0.5	2.759	16.34	J-19	58.02067	-169.0695	70	-1
1994	28-jun	88	101	771700	143.698	215	0.49	2.871	15.62	J-20	58.00583	-169.69883	70
1994	1-jul	89	120	771917	15.513	46	0.49	2.648	17.52	J-21	57.98783	-170.31967	73	-1.6
1994	2-jul	88	123	771722	243.715	158	0.49	2.778	16.43	J-22	57.9935	-170.962	86
1994	6-jul	88	137	771736	93.123	92	0.5	2.834	16.69	J-23	58.00133	-171.595	99
1994	6-jul	89	141	771938	67.404	25	0.38	1.926	17.99	J-24	57.98483	-172.23417	104	0.7
1994	7-jul	88	148	771747	197.313	86	0.5	2.871	17.056	J-25	58.01867	-172.86767	110
1994	7-jul	89	149	771946	77.7	20	0.5	2.945	17.906	J-26	57.992	-173.48467	117	1.7
1994	28-jun	89	103	771900	390.815	606	0.5	2.63	16.6	JI1918	57.83483	-168.74417	70	-0.3
1994	28-jun	88	102	771701	356.115	683	0.49	2.778	16.27	JI2019	57.83583	-169.36867	66
1994	1-jul	89	119	771916	51.392	143	0.49	2.871	17.14	JI2120	57.81733	-169.97367	71	-1.4
1994	2-jul	88	122	771721	179.895	268	0.5	2.797	16.05	JI2221	57.83117	-170.60967	77
1994	24-jun	89	83	771880	16.284	16	0.5	2.667	16.01	K-01	58.33417	-167.863	59	-0.7
1994	24-jun	88	83	771682	209.015	131	0.5	2.963	16.32	K-02	58.32917	-167.19017	49
1994	24-jun	88	82	771681	95.799	92	0.5	2.797	15.28	K-03	58.32933	-166.55983	46
1994	14-jun	88	52	771651	27.079	41	0.52	2.741	15.37	K-04	58.35283	-165.92367	42	1.9
1994	14-jun	89	53	771850	170.279	325	0.5	2.722	16.99	K-05	58.34533	-165.284	42	1.7
1994	13-jun	88	44	771643	81.012	186	0.48	2.815	16.11	K-06	58.31833	-164.64283	42	2.5
1994	13-jun	89	46	771843	279.685	609	0.5	2.722	16.68	K-07	58.32167	-163.99133	38	2.3
1994	8-jun	88	23	771622	26.49	47	0.5	2.908	14.87	K-08	58.34133	-163.38517	35	3.1
1994	8-jun	89	24	771821	144.106	180	0.49	2.797	15.7	K-09	58.2925	-162.68067	31	3.6
1994	7-jun	88	20	771619	43.001	29	0.49	2.797	16.18	K-10	58.2925	-162.05483	42	0
1994	7-jun	89	22	771819	706.017	826	0.18	1.019	15.55	K-11	58.207	-161.5505	35	3.2
1994	5-jun	88	7	771606	45.495	37	0.49	2.834	15.1	K-12	58.32717	-160.79633	18	6.2
1994	5-jun	89	8	771805	31.116	13	0.36	2.111	15.55	K-13	58.2705	-160.01983	29	2.7
1994	4-jun	88	6	771605	9.117	15	0.51	2.871	14.09	K-14	58.3215	-159.56983	22	3.9
1994	24-jun	89	82	771879	102.285	136	0.5	2.611	16.62	K-18	58.32917	-168.49033	64	-1.1
1994	28-jun	89	101	771898	337.609	351	0.5	2.759	16.03	K-19	58.34017	-169.11133	66	-1.1
1994	28-jun	88	100	771699	92.805	134	0.5	2.834	16.34	K-20	58.3415	-169.74517	68
1994	1-jul	89	121	771918	19.504	28	0.5	2.759	17.7	K-21	58.31633	-170.3805	73	-1.6
1994	2-jul	88	124	771723	40.279	56	0.5	2.908	16.44	K-22	58.326	-171.021	84
1994	4-jul	88	136	771735	149.912	118	0.5	2.852	15.9	K-23	58.34183	-171.64733	95
1994	4-jul	89	138	771935	53.887	56	0.5	2.63	17.14	K-24	58.34517	-172.294	106	0.5
1994	8-jul	88	149	771748	218.722	92	0.5	2.648	17.32	K-25	58.34267	-172.90417	110
1994	7-jul	89	150	771947	125.418	49	0.5	2.926	18.95	K-26	58.32933	-173.572	115	2.2
1994	11-jul	88	168	771767	20.003	9	0.5	2.778	17.02	K-27	58.326	-174.29933	165
1994	24-jun	89	84	771881	61.689	43	0.5	3.056	16.08	L-01	58.65617	-167.86433	44	2
1994	24-jun	88	84	771683	63.412	44	0.51	2.908	15.9	L-02	58.6595	-167.24167	42
1994	25-jun	88	85	771684	117.208	71	0.49	2.815	16.28	L-03	58.65967	-166.57017	38
1994	14-jun	88	51	771650	1334.015	2040	0.5	2.648	15.45	L-04	58.6705	-165.93117	35	2.5
1994	14-jun	89	52	771849	234.099	636	0.5	2.852	15.4	L-05	58.67767	-165.30067	37	2.3
1994	13-jun	88	45	771644	71.985	90	0.51	2.797	15.29	L-06	58.66583	-164.712	35	3.1
1994	13-jun	89	47	771844	5.307	18	0.49	2.834	15.7	L-07	58.65583	-164.014	31	3.1
1994	8-jun	88	22	771621	16.511	6	0.51	2.778	14.64	L-08	58.67983	-163.35267	29	3.5
1994	8-jun	89	23	771820	77.882	49	0.51	2.778	15.08	L-09	58.67267	-162.67817	22	3.4
1994	25-jun	89	85	771882	53.887	59	0.5	2.759	16.34	L-18	58.665	-168.45333	51	0.2
1994	28-jun	89	100	771897	35.607	55	0.5	2.667	16.98	L-19	58.6755	-169.14933	60	-1.2
1994	28-jun	88	99	771698	44.18	63	0.49	2.871	16.75	L-20	58.666	-169.79633	66
1994	2-jul	89	122	771919	6.895	11	0.5	2.537	17.49	L-21	58.65717	-170.43333	73	-1.8
1994	2-jul	88	125	771724	15.921	52	0.51	2.852	16.48	L-22	58.65667	-171.07733	82
1994	4-jul	88	135	771734	147.69	196	0.5	2.797	16.4	L-23	58.675	-171.73717	93
1994	4-jul	89	137	771934	157.896	236	0.5	2.741	16.74	L-24	58.68167	-172.36467	101	0.2
1994	8-jul	88	150	771749	239.179	81	0.5	2.815	17.62	L-25	58.6625	-172.99967	112
1994	8-jul	89	151	771948	113.398	38	0.5	2.685	18.22	L-26	58.66383	-173.638	126	2.3
1994	11-jul	88	167	771766	139.298	48	0.5	2.815	17.51	L-27	58.66283	-174.271	154
1994	11-jul	89	168	771965	59.194	18	0.5	2.685	18.742	L-28	58.70583	-174.87717	177	2.6
1994	24-jul	88	198	771797	73.482	30	0.51	2.815	18.32	L-29	58.6605	-175.57617	135	2.8
1994	24-jul	88	197	771796	73.119	28	0.5	2.797	17.17	L-30	58.66683	-176.21817	139	3.2
1994	24-jul	89	197	771994	12.383	2	0.5	2.834	18.61	L-31	58.6875	-176.832	134	3.2
1994	25-jun	89	87	771884	11.612	8	0.5	2.834	16.19	M-01	59.00083	-167.91283	40	2.3
1994	25-jun	88	87	771686	68.492	46	0.49	2.741	14.97	M-02	58.99867	-167.2135	38
1994	25-jun	88	86	771685	54.522	22	0.49	3.148	15.4	M-03	59.01083	-166.58217	31
1994	14-jun	88	50	771649	69.989	33	0.49	2.797	15.2	M-04	59.01983	-165.94633	27	3.3
1994	14-jun	89	51	771848	15.195	16	0.51	2.889	15.99	M-05	59.01367	-165.3025	24	3.3
1994	13-jun	88	46	771645	755.504	997	0.48	2.797	15.22	M-06	58.98183	-164.697	26	3.9
1994	13-jun	89	48	771845	0	0	0.5	2.815	16.08	M-07	58.9915	-164.01283	26	4.3
1994	8-jun	88	21	771620	43.908	22	0.49	2.741	14.16	M-08	58.973	-163.35567	20	4.3
1994	25-jun	89	86	771883	22.906	45	0.5	2.741	16.09	M-18	58.9875	-168.53133	44	2
1994	27-jun	89	99	771896	80.104	135	0.5	2.834	15.8	M-19	59.01567	-169.1625	51	0.3
1994	27-jun	88	98	771697	91.399	66	0.49	2.834	16.352	M-20	59.005	-169.82867	62
1994	2-jul	89	123	771920	2.404	4	0.5	2.778	16.95	M-21	58.9935	-170.47633	70	-1.8
1994	2-jul	88	126	771725	0.318	7	0.5	2.834	16.78	M-22	58.98867	-171.12017	79
1994	4-jul	88	134	771733	25.9	42	0.5	2.834	15.84	M-23	59.005	-171.79	86
1994	4-jul	89	136	771933	50.893	70	0.5	2.778	16.45	M-24	59.00967	-172.43267	97	-0.3
1994	8-jul	88	151	771750	197.403	147	0.5	2.741	18.07	M-25	58.9935	-173.08167	106
1994	8-jul	89	152	771949	131.088	47	0.5	2.889	18.45	M-26	58.98217	-173.71883	117	1.8
1994	11-jul	88	166	771765	106.912	49	0.51	2.871	17.187	M-27	59.00533	-174.3765	126
1994	11-jul	89	167	771964	120.293	56	0.5	2.537	18.43	M-28	59.0165	-175.005	130	1.8
1994	24-jul	88	196	771795	19.913	10	0.5	2.778	17.187	M-29	59.0005	-175.73983	134	2.2
1994	23-jul	88	195	771794	60.509	26	0.5	2.741	17.187	M-30	59.00283	-176.33533	135	2.5
1994	24-jul	89	196	771993	170.914	46	0.49	2.741	18.55	M-31	58.99967	-176.99217	135	2.6
1994	24-jul	89	195	771992	59.103	17	0.5	2.63	18.32	M-32	59	-177.6545	135	2.7
1994	25-jun	89	88	771885	18.28	39	0.5	2.759	15	N-01	59.31917	-167.90017	37	2.5
1994	25-jun	88	88	771687	146.011	66	0.5	2.704	14.9	N-02	59.32733	-167.29217	29
1994	25-jun	88	89	771688	40.188	12	0.5	2.926	14.49	N-03	59.3345	-166.6195	26
1994	14-jun	88	49	771648	16.692	16	0.5	2.648	15.03	N-04	59.34317	-165.965	22	4.6
1994	14-jun	89	50	771847	10.387	8	0.51	3.26	15.55	N-05	59.33683	-165.32317	16
1994	13-jun	88	47	771646	1.089	6	0.51	2.963	15.2	N-06	59.3305	-164.708	18	6.5
1994	13-jun	89	49	771846	0	0	0.51	2.741	16.14	N-07	59.3195	-164.0135	18	6.3
1994	25-jun	89	89	771886	51.8	99	0.5	2.834	14.66	N-18	59.33517	-168.52267	38	1.9
1994	27-jun	89	98	771895	57.697	26	0.5	2.593	16.2	N-19	59.3535	-169.229	48	0.5
1994	27-jun	88	97	771696	45.586	61	0.49	2.834	16.93	N-20	59.3405	-169.86283	59
1994	2-jul	89	124	771921	0.499	11	0.51	2.871	17.49	N-21	59.32483	-170.5295	66	-1.7
1994	3-jul	88	127	771726	0	0	0.5	2.852	16.62	N-22	59.32333	-171.17933	75
1994	4-jul	88	133	771732	0.408	4	0.5	2.797	16.3	N-23	59.33833	-171.8355	79
1994	4-jul	89	135	771932	95.799	157	0.5	2.593	17.56	N-24	59.34233	-172.501	88	-1.2
1994	8-jul	88	152	771751	48.081	64	0.5	2.778	17.36	N-25	59.32783	-173.15067	99
1994	8-jul	89	153	771950	289.211	210	0.5	2.63	18.37	N-26	59.3265	-173.804	110	0.7
1994	10-jul	88	165	771764	193.911	85	0.5	2.908	17.27	N-27	59.31183	-174.46417	121
1994	10-jul	89	166	771963	102.421	39	0.5	2.648	18.69	N-28	59.35383	-175.057	132	1.5
1994	23-jul	88	193	771792	60.192	18	0.49	2.797	17.187	N-29	59.339	-175.75683	135	2
1994	23-jul	88	194	771793	150.593	51	0.5	2.852	16.66	N-30	59.34617	-176.379	135	2.2
1994	23-jul	89	194	771991	154.403	42	0.5	2.797	18.54	N-31	59.34533	-177.0525	150	2.4
1994	26-jun	89	91	771888	43.409	30	0.33	1.815	15.55	O-01	59.65517	-167.968	33	2.8
1994	26-jun	88	91	771690	49.079	12	0.49	2.722	15.04	O-02	59.66783	-167.2715	29
1994	26-jun	88	90	771689	29.892	33	0.49	2.945	14.91	O-03	59.67467	-166.63783	24
1994	14-jun	88	48	771647	6.305	11	0.5	2.908	15.26	O-04	59.64967	-165.93867	20	5.5
1994	26-jun	89	90	771887	56.79	16	0.49	2.241	14.92	O-18	59.63917	-168.60583	37	0.3
1994	27-jun	89	97	771894	78.88	91	0.5	2.704	15.76	O-19	59.68967	-169.26317	46	0.7
1994	27-jun	88	96	771695	32.523	36	0.5	2.852	16.75	O-20	59.675	-169.914	55
1994	2-jul	89	125	771922	0.181	2	0.5	2.759	16.81	O-21	59.6545	-170.5715	66	-1.7
1994	3-jul	88	128	771727	0.318	7	0.5	2.722	16.64	O-22	59.657	-171.25233	71
1994	4-jul	88	132	771731	3.719	19	0.5	2.834	16.2	O-23	59.67617	-171.9195	77
1994	4-jul	89	133	771930	39.78	74	0.5	2.519	17.3	O-24	59.678	-172.56617	84	-1.3
1994	8-jul	88	153	771752	60.917	113	0.5	2.797	17.92	O-25	59.65817	-173.2365	95
1994	8-jul	89	155	771952	92.578	92	0.5	2.834	18.52	O-26	59.65167	-173.8505	104	0
1994	10-jul	88	163	771762	107.592	62	0.5	2.759	17.06	O-27	59.67133	-174.45717	113
1994	10-jul	89	165	771962	192.187	75	0.51	2.741	18.65	O-28	59.68267	-175.11917	123	1.4
1994	23-jul	88	192	771791	218.586	84	0.5	2.797	17.187	O-29	59.67417	-175.8635	137	2.2
1994	23-jul	89	193	771990	42.003	9	0.5	2.648	18.201	O-30	59.66467	-176.56883	135	1.7
1994	23-jul	89	192	771989	67.313	15	0.5	2.648	18.742	O-31	59.67117	-177.19167	177	2.4
1994	4-jul	89	134	771931	156.489	347	0.51	2.667	17.73	ON2524	59.509	-172.86333	93	-1
1994	8-jul	89	154	771951	246.391	270	0.5	2.574	18.15	ON2625	59.4785	-173.52033	102	0.4
1994	26-jun	89	92	771889	108.499	48	0.5	2.611	15.4	P-01	59.989	-167.958	22	3.7
1994	26-jun	89	93	771890	15.195	25	0.49	2.667	14.74	P-18	60.00117	-168.60233	37	-0.5
1994	27-jun	89	96	771893	0.408	9	0.5	2.741	16.15	P-19	60.0065	-169.31683	42	-1.5
1994	27-jun	88	95	771694	1.905	6	0.51	2.834	15.69	P-20	60.001	-169.972	53
1994	2-jul	89	126	771923	0.091	1	0.5	2.834	17.7	P-21	59.996	-170.62833	64	-2
1994	3-jul	88	129	771728	0	0	0.5	2.852	16.27	P-22	59.99933	-171.30167	68
1994	3-jul	88	130	771729	0.091	4	0.5	2.778	16.19	P-23	59.99667	-171.9955	66
1994	3-jul	89	131	771928	0.816	7	0.5	2.574	17.3	P-24	60.0085	-172.6385	64	-1.9
1994	9-jul	88	155	771754	147.191	410	0.5	2.778	16.83	P-25	59.97883	-173.30367	75
1994	9-jul	89	157	771954	109.406	241	0.48	2.556	18.21	P-26	59.99067	-173.9715	97	-0.5
1994	10-jul	88	162	771761	99.7	140	0.5	2.926	17.056	P-27	60.006	-174.59883	108
1994	10-jul	89	164	771961	564.088	299	0.49	2.722	17.906	P-28	60.013	-175.26967	117	1
1994	22-jul	88	190	771789	7562.52	2889	0.5	2.759	17.187	P-29	60.00483	-175.93483	130	1.9
1994	23-jul	88	191	771790	87.906	21	0.5	2.945	17.1	P-30	60.00367	-176.7365	143	1.9
1994	23-jul	89	190	771987	77.201	17	0.5	2.537	18.201	P-31	59.9985	-177.2195	137	1.9
1994	23-jul	89	191	771988	84.595	30	0.5	2.722	18.201	P-32	60.00333	-177.8885	141	1.6
1994	3-jul	88	131	771730	6.396	82	0.5	2.778	16.19	PO2423	59.83633	-172.2425	75
1994	3-jul	89	132	771929	1.996	17	0.5	2.722	17.228	PO2524	59.85417	-172.89867	77	-1.8
1994	8-jul	88	154	771753	160.3	244	0.5	2.704	17.92	PO2625	59.83233	-173.5765	95
1994	8-jul	89	156	771953	120.202	103	0.5	2.889	18.4	PO2726	59.81683	-174.2085	106	0
1994	26-jun	88	93	771692	137.892	50	0.5	3.037	16.73	Q-01	60.32867	-167.979	29
1994	26-jun	88	92	771691	3.901	10	0.49	3.148	15.61	Q-02	60.33783	-167.26317	27
1994	26-jun	89	94	771891	8.981	5	0.5	2.611	15.49	Q-18	60.31117	-168.6815	33	1
1994	27-jun	89	95	771892	0	0	0.49	2.667	16.26	Q-19	60.341	-169.33333	40	-1.3
1994	27-jun	88	94	771693	0	0	0.5	2.852	16.31	Q-20	60.3175	-170.0395	51
1994	3-jul	89	127	771924	0.091	3	0.5	2.408	17.54	Q-21	60.33317	-170.6425	60	-2
1994	3-jul	89	128	771925	0.408	1	0.5	2.704	17.78	Q-22	60.32967	-171.3375	64	-2.1
1994	3-jul	89	129	771926	2.223	16	0.5	2.648	17.01	Q-23	60.33233	-172.027	59	-2
1994	9-jul	88	157	771756	0.181	3	0.5	2.759	17.35	Q-25	60.31883	-173.42167	62
1994	9-jul	89	160	771957	131.905	142	0.5	2.815	18.57	Q-26	60.313	-174.1075	91	-1.2
1994	10-jul	88	161	771760	30.89	45	0.5	2.797	16.889	Q-27	60.337	-174.72033	104
1994	10-jul	89	163	771960	28.395	25	0.5	2.704	18.55	Q-28	60.34333	-175.38517	112	0.3
1994	22-jul	88	189	771788	142.111	61	0.5	2.778	17.056	Q-29	60.34283	-176.04233	121	1.7
1994	22-jul	89	189	771986	83.688	21	0.5	2.778	17.72	Q-30	60.33433	-176.774	139	1.6
1994	22-jul	89	188	771985	164.79	42	0.5	2.704	18.3	Q-31	60.35667	-177.39283	150	1.4
1994	3-jul	89	130	771927	0.181	2	0.5	2.667	17.08	QP2423	60.17633	-172.3185	55	-1.1
1994	9-jul	89	158	771955	427.919	921	0.5	2.648	17.98	QP2625	60.1155	-173.74733	88	-1
1994	9-jul	89	159	771956	82.191	212	0.5	2.685	18.39	QP2726	60.164	-174.308	99	-0.3
1994	18-jul	88	170	771769	0.318	1	0.5	2.778	16.352	R-22	60.65917	-171.43717	62	-1.4
1994	18-jul	88	169	771768	0.408	2	0.5	2.741	16.352	R-23	60.66667	-172.121	60	-1.4
1994	9-jul	88	159	771758	2.087	31	0.5	2.759	15.7	R-24	60.66833	-172.78883	42
1994	9-jul	88	158	771757	0.408	2	0.5	2.759	16.59	R-25	60.66167	-173.48567	64
1994	9-jul	89	161	771958	1.179	10	0.51	3.13	18.54	R-26	60.64683	-174.12733	86	-2
1994	10-jul	88	160	771759	2.903	11	0.5	2.704	16.889	R-27	60.6795	-174.8245	99
1994	10-jul	89	162	771959	135.579	197	0.5	2.611	19.1	R-28	60.66417	-175.41733	106	-0.2
1994	22-jul	88	188	771787	80.785	23	0.49	2.648	17.44	R-29	60.67317	-176.20633	119	1.2
1994	22-jul	88	187	771786	61.689	17	0.5	2.797	17.187	R-30	60.66883	-176.82283	130	1.5
1994	22-jul	89	187	771984	52.889	15	0.5	2.778	18.478	R-31	60.675	-177.54167	146	1.3
1994	22-jul	89	186	771983	16.012	7	0.5	2.759	18.66	R-32	60.68267	-178.17333	161	1.3
1994	18-jul	88	171	771770	0	0	0.5	2.889	18	S-22	61	-171.47883	59	-1.4
1994	18-jul	88	172	771771	0	0	0.56	3.056	17.59	S-23	61.0005	-172.15167	62	-1.2
1994	18-jul	88	173	771772	0.181	1	0.5	2.741	16.89	S-24	60.999	-172.80333	66	-1.4
1994	19-jul	88	174	771773	0.318	2	0.5	2.797	17.16	S-25	60.99883	-173.491	75	-1.4
1994	20-jul	89	180	771977	0.318	3	0.34	1.667	17.58	S-26	61.028	-174.18733	80	-2.1
1994	20-jul	88	181	771780	0.59	3	0.5	2.741	16.889	S-27	61.00867	-174.89267	91	-1.4
1994	21-jul	89	181	771978	97.114	359	0.5	2.741	17.24	S-28	61	-175.5445	102	-1.1
1994	21-jul	88	182	771781	46.901	31	0.5	2.889	17.25	S-29	60.9885	-176.28167	113	0.7
1994	22-jul	88	186	771785	52.299	20	0.5	2.722	17.056	S-30	61.00033	-176.9695	123	1.4
1994	22-jul	89	185	771982	71.395	17	0.5	2.611	18.68	S-31	61.011	-177.62217	135	0.8
1994	19-jul	88	175	771774	0.181	1	0.5	2.834	17.07	T-25	61.32967	-173.59183	73	-1.4
1994	20-jul	89	179	771976	0.091	1	0.48	2.593	17.49	T-26	61.357	-174.33333	77	-2.1
1994	20-jul	88	180	771779	0.408	4	0.52	2.926	15.97	T-27	61.33633	-175.00633	86	-1.4
1994	21-jul	89	182	771979	144.515	116	0.5	2.519	17.586	T-28	61.31433	-175.65917	97	-1.4
1994	21-jul	88	183	771782	56.2	127	0.5	2.834	17.13	T-29	61.326	-176.30283	106	0.3
1994	21-jul	88	185	771784	33.611	19	0.5	2.871	17.056	T-30	61.34083	-176.9635	115	1.2
1994	19-jul	88	176	771775	0.408	4	0.5	2.759	16.72	U-25	61.66317	-173.67	70	-1.4
1994	20-jul	89	178	771975	0.181	1	0.51	2.648	17.6	U-26	61.67717	-174.44833	75	-2.1
1994	20-jul	88	179	771778	0.59	6	0.5	2.815	16.48	U-27	61.6725	-175.09167	84	-1.4
1994	21-jul	89	183	771980	0	0	0.5	2.667	18.93	U-28	61.6465	-175.78017	95	-2
1994	21-jul	88	184	771783	19.278	28	0.5	2.741	17.05	U-29	61.6535	-176.46933	104	-0.6
1994	19-jul	88	177	771776	0.181	1	0.5	2.759	16.43	V-25	61.9935	-173.75383	60	-1.4
1994	20-jul	89	177	771974	0.318	1	0.5	2.63	17.84	V-26	62.017	-174.63217	73	-2.1
1994	20-jul	88	178	771777	0.318	1	0.5	2.815	16.28	V-27	62.00617	-175.15267	80	-1.4
1994	21-jul	89	184	771981	4.581	20	0.5	2.537	19.04	V-28	61.98233	-175.83283	91	-1.8
1994	10-jun	89	37	771834	58.287	18	0.47	2.611	16.3	Z-05	54.6945	-165.15867	84	4.2
1995	21-jun	88	79	821707	2.4	1	0.45	2.641	17.238	A-02	55.00153	-166.94867	155	3.5
1995	16-jun	89	61	815993	2	1	0.53	2.956	18.132	A-03	54.9926	-166.36693	143	3.6
1995	16-jun	88	53	821681	47.2	19	0.49	2.803	17.857	A-04	54.99593	-165.75997	132	3.7
1995	15-jun	89	59	816021	80.3	32	0.54	3.116	17.021	A-05	55.00673	-165.15002	121	4
1995	15-jun	88	51	821679	154.1	47	0.5	2.791	15.444	A-06	55.0209	-164.56612	59	4
1995	15-jun	89	60	816022	257.225	192	0.54	3.131	17.137	AZ0504	54.83552	-165.49942	154	3.5
1995	21-jun	89	89	815992	49.9	23	0.55	3.112	17.425	B-01	55.3429	-167.56152	146	3.6
1995	21-jun	88	78	821706	39	14	0.49	2.575	17.458	B-02	55.32273	-166.97815	139	3.3
1995	16-jun	89	62	815994	32.7	9	0.54	3.03	18.039	B-03	55.3278	-166.35748	132	3.2
1995	16-jun	88	54	821682	30.7	10	0.47	2.763	17.868	B-04	55.33322	-165.7835	121	3.7
1995	15-jun	89	58	816020	105.845	37	0.54	2.999	17.097	B-05	55.34605	-165.17633	121	3.5
1995	14-jun	88	50	821678	292.492	45	0.49	2.686	16.88	B-06	55.33948	-164.5905	101	3.1
1995	9-jun	89	31	816053	410.2	61	0.53	3.123	16.635	B-07	55.3337	-163.97742	71	3
1995	9-jun	88	26	821654	181.506	69	0.17	0.945	15.551	B-08	55.33615	-163.40128	51	2.8
1995	20-jun	89	86	815989	19.538	8	0.54	3.072	17.947	C-01	55.67545	-167.59003	134	3.5
1995	20-jun	88	77	821705	16.1	3	0.47	2.677	18.455	C-02	55.67648	-166.9803	135	3.1
1995	16-jun	89	63	815995	59.1	12	0.54	3.084	17.859	C-03	55.65902	-166.37477	139	2.9
1995	16-jun	88	55	821683	59.6	13	0.48	2.749	17.314	C-04	55.65812	-165.80218	117	2.9
1995	14-jun	89	57	816019	132.137	22	0.55	3.181	17.569	C-05	55.67363	-165.19537	106	3.8
1995	14-jun	88	49	821677	230.571	43	0.48	3.022	17.234	C-06	55.66593	-164.59245	93	2.4
1995	10-jun	89	33	816055	126.07	41	0.55	3.126	17.08	C-07	55.68428	-164.01321	93	1.7
1995	10-jun	88	27	821655	202.051	74	0.52	2.897	17.19	C-08	55.6531	-163.38547	79	1.7
1995	9-jun	89	30	816052	297.328	216	0.53	3.229	17.413	C-09	55.67987	-162.84206	48	2.2
1995	21-jun	89	88	815991	62.9	41	0.54	3	17.679	C-18	55.6785	-168.1905	134	3.3
1995	20-jun	89	85	815988	18.1	6	0.54	3.028	17.648	D-01	56.00833	-167.61448	132	3
1995	20-jun	88	76	821704	0	0	0.45	2.696	17.187	D-02	56.00113	-166.98832	135	2.7
1995	16-jun	89	64	815996	21.6	5	0.53	2.92	17.208	D-03	55.99073	-166.40352	123	3
1995	16-jun	88	56	821684	234.532	61	0.48	2.73	17.147	D-04	55.99362	-165.79057	106	3.6
1995	14-jun	89	56	816018	8.498	9	0.37	2.265	17.618	D-05	56.00738	-165.18391	95	1.4
1995	14-jun	88	48	821676	111.813	34	0.26	1.585	17.618	D-06	56.0047	-164.57995	91	1.4
1995	10-jun	89	34	816056	64.2	24	0.54	2.868	16.963	D-07	55.99408	-164.03352	88	0.9
1995	10-jun	88	28	821656	94.4	26	0.49	2.772	15.507	D-08	55.99942	-163.39598	86	1
1995	9-jun	89	29	816051	126.392	29	0.53	2.898	16.428	D-09	55.98045	-162.84641	77	1.7
1995	9-jun	88	25	821653	168.664	121	0.49	2.962	16.479	D-10	55.99323	-162.25038	68	1.9
1995	21-jun	89	87	815990	76.4	48	0.55	3.073	17.511	D-18	56.01275	-168.2516	152	3.5
1995	20-jun	89	84	815987	10.4	3	0.54	2.98	17.276	E-01	56.34215	-167.64772	128	2.4
1995	20-jun	88	75	821703	54.573	15	0.47	2.761	16.3	E-02	56.3352	-167.02698	113	2.6
1995	16-jun	89	65	815997	59.85	10	0.53	2.953	17.158	E-03	56.32275	-166.41253	110	2.4
1995	16-jun	88	57	821685	149.996	24	0.34	1.852	16.904	E-04	56.32333	-165.81267	91	1.8
1995	14-jun	89	55	816017	30.198	34	0.52	2.988	16.973	E-05	56.34215	-165.19357	86	0.9
1995	14-jun	88	47	821675	58.146	22	0.5	2.66	17.121	E-06	56.3419	-164.57527	86	0.7
1995	10-jun	89	35	816057	81.1	39	0.53	2.972	17.086	E-07	56.32455	-164.0361	84	0.7
1995	10-jun	88	29	821657	36.5	18	0.48	2.605	16.83	E-08	56.30858	-163.41472	82	0.8
1995	9-jun	89	27	816049	62.718	29	0.53	2.99	17.123	E-09	56.34533	-162.8015	77	1.1
1995	9-jun	88	24	821652	181.162	124	0.5	2.798	16.015	E-10	56.32575	-162.20547	77	1.6
1995	6-jun	89	11	816033	118.917	148	0.53	2.918	16.346	E-11	56.32737	-161.61545	62	1.9
1995	6-jun	88	10	821638	135.742	74	0.48	2.739	14.743	E-12	56.3458	-160.99448	53	2.4
1995	28-jun	88	100	821727	20.7	8	0.5	2.722	16.687	E-18	56.33417	-168.25133	154
1995	28-jun	89	112	816086	265.902	51	0.53	2.813	17.22	E-19	56.35982	-168.87783	123	2.2
1995	29-jun	88	101	821732	64.8	20	0.5	2.648	16	E-20	56.42817	-169.45017	104	2.7
1995	29-jun	89	113	816087	125.4	25	0.57	3.216	18.143	E-21	56.32962	-170.06432	110	3
1995	6-jul	88	133	821760	45.6	12	0.52	2.985	17.218	E-22	56.34157	-170.67813	121	3.4
1995	20-jun	89	83	815986	121.937	47	0.52	3.053	17.061	F-01	56.67588	-167.67773	104	1.2
1995	20-jun	88	74	821702	33.628	17	0.49	2.772	16.407	F-02	56.66025	-167.07497	95	0.9
1995	17-jun	89	66	815998	124.766	52	0.53	2.951	16.065	F-03	56.65238	-166.43368	84	0.9
1995	17-jun	88	58	821686	20.2	24	0.49	2.734	15.573	F-04	56.67367	-165.8932	77	-0.2
1995	14-jun	89	54	816016	30.708	32	0.53	2.92	17.328	F-05	56.67548	-165.20723	75	-0.2
1995	14-jun	88	46	821674	81.542	87	0.51	2.855	16.969	F-06	56.6787	-164.61267	75	0.3
1995	10-jun	89	36	816058	64.69	64	0.53	2.932	17.336	F-07	56.66145	-164.0249	73	0.5
1995	10-jun	88	30	821658	53.008	58	0.52	2.98	17.048	F-08	56.65703	-163.39762	73	0.8
1995	8-jun	89	26	816048	21.252	29	0.52	3.006	16.101	F-09	56.65988	-162.77647	70	1.1
1995	8-jun	88	23	821651	152.377	299	0.5	2.877	14.714	F-10	56.66278	-162.18547	73	1.4
1995	6-jun	89	13	816035	143.243	210	0.24	1.447	16.981	F-11	56.68098	-161.60828	86	1.5
1995	6-jun	88	11	821639	116.456	114	0.5	2.791	15.282	F-12	56.66365	-160.97363	68	1.9
1995	5-jun	89	10	816032	45.89	37	0.55	3.128	17.99	F-13	56.67135	-160.36169	57	2.2
1995	5-jun	88	9	821637	278.8	70	0.41	2.331	14.584	F-14	56.6791	-159.73238	33	4.1
1995	28-jun	88	99	821725	309.725	56	0.34	1.796	16.687	F-18	56.661	-168.29917	104
1995	28-jun	89	111	816085	71	17	0.54	2.755	17.997	F-19	56.66628	-168.943	97	1.2
1995	29-jun	88	102	821728	159.572	80	0.49	2.842	15.31	F-20	56.67708	-169.54473	79	1
1995	29-jun	89	114	816088	18.661	5	0.29	1.602	17.645	F-21	56.66348	-170.10673	95	2.6
1995	6-jul	88	132	821759	111.947	25	0.52	3.027	17.48	F-22	56.6687	-170.7363	112	2.9
1995	6-jul	88	134	821761	53.6	8	0.5	2.851	17.899	F-23	56.66218	-171.34228	119	3.2
1995	6-jul	88	135	821762	45	24	0.51	2.978	17.764	F-24	56.66198	-171.95092	126	3.5
1995	6-jul	89	147	816108	26	9	0.55	3.34	17.785	F-25	56.66257	-172.5832	135	3.5
1995	20-jun	89	82	815985	39.2	24	0.53	3.047	16.811	G-01	57.011	-167.7025	75	0.3
1995	20-jun	88	73	821701	68.2	23	0.51	2.834	16.137	G-02	56.98015	-167.10925	73	0.6
1995	17-jun	89	67	815999	10.717	15	0.53	2.93	16.438	G-03	56.99128	-166.46432	71
1995	17-jun	88	59	821687	28.641	14	0.5	2.893	16.699	G-04	57.0007	-165.86003	71	-0.2
1995	14-jun	89	53	816015	16.649	10	0.52	2.871	16.545	G-05	57.01357	-165.21837	70	-0.5
1995	13-jun	88	45	821673	19.048	16	0.49	2.826	15.139	G-06	57.01322	-164.61257	68	-0.3
1995	10-jun	89	37	816059	37.804	38	0.52	2.991	17.143	G-07	56.98963	-164.03139	66	0.1
1995	10-jun	88	31	821659	88.1	118	0.49	2.847	16.806	G-08	57.00148	-163.39115	64	0.6
1995	8-jun	89	24	816046	73.482	88	0.53	3.16	16.367	G-09	57.00755	-162.7822	59	1.4
1995	8-jun	88	22	821650	29.034	53	0.5	2.93	15.448	G-10	56.99513	-162.18042	59	1.4
1995	6-jun	89	14	816036	137.579	40	0.53	2.85	16.526	G-11	56.995	-161.57298	68	2
1995	6-jun	88	12	821640	45.6	38	0.51	2.899	15.155	G-12	56.99162	-160.95092	66	2.3
1995	5-jun	89	9	816031	34.1	20	0.54	3.152	16.007	G-13	57.00527	-160.33199	60	2.4
1995	5-jun	88	8	821636	48	15	0.51	2.945	15.933	G-14	57.0106	-159.70937	55	2.3
1995	4-jun	89	1	816023	238.8	205	0.53	3.034	15.482	G-15	56.99928	-159.0839	29	3.2
1995	28-jun	88	97	821724	35.132	17	0.5	3.027	17.249	G-18	57.01907	-168.37175	80	0.4
1995	28-jun	89	109	816083	58.422	51	0.54	2.773	17.391	G-19	56.99805	-168.98508	79	0.6
1995	29-jun	88	104	821730	728.147	671	0.52	2.872	15.579	G-20	56.97443	-169.58347	59	0.9
1995	29-jun	89	117	816160	136.729	107	0.55	2.851	17.166	G-21	56.97897	-170.18882	71	2.6
1995	6-jul	88	131	821758	43.2	20	0.52	3.524	16.915	G-22	56.99507	-170.78255	95	2.8
1995	4-jul	89	146	816107	59.1	19	0.57	3.362	17.881	G-23	57.02638	-171.39443	106	3.2
1995	6-jul	89	149	816110	312.351	57	0.56	3.163	17.739	G-24	56.99618	-172.07558	115	3.4
1995	6-jul	89	148	816109	57.6	27	0.53	3.187	17.686	G-25	56.97908	-172.66018	123	3.2
1995	18-jul	88	167	821795	55.9	18	0.49	2.87	18.523	G-26	56.99073	-173.24645	141	3.5
1995	28-jun	88	98	821726	44.2	11	0.5	2.852	17.13	GF1918	56.8435	-168.6175	97	0.6
1995	28-jun	89	110	816084	10.502	16	0.52	3.096	17.339	GF2019	56.831	-169.25608	79	0.9
1995	29-jun	88	103	821729	284.017	81	0.53	3.082	16.077	GF2120	56.8212	-169.85798	71	2.8
1995	29-jun	89	116	816153	97.5	35	0.54	2.919	17.673	GF2221	56.84162	-170.4904	99	2.8
1995	19-jun	89	81	815984	109.402	99	0.54	3.016	16.601	H-01	57.3174	-167.71277	71	0.3
1995	19-jun	88	72	821700	19.322	24	0.47	2.749	16.064	H-02	57.33933	-167.10843	70	0.1
1995	17-jun	89	68	816000	44.61	44	0.52	3.008	15.221	H-03	57.3258	-166.48217	68	0.8
1995	17-jun	88	60	821688	62.641	45	0.48	2.719	15.64	H-04	57.33505	-165.86738	66	0.6
1995	13-jun	89	52	816014	41.7	19	0.53	2.893	15.529	H-05	57.34165	-165.23463	66	-0.4
1995	13-jun	88	44	821672	10.808	8	0.49	2.869	15.104	H-06	57.34375	-164.62512	64	0.1
1995	11-jun	89	38	816060	16.888	40	0.53	2.952	16.624	H-07	57.31995	-164.02507	60	0.6
1995	11-jun	88	32	821660	11.514	10	0.5	2.767	16.184	H-08	57.3058	-163.3577	51	0.9
1995	8-jun	89	23	816045	12.443	18	0.53	3.011	16.041	H-09	57.33647	-162.76738	46	1.4
1995	8-jun	88	21	821649	49.218	59	0.49	2.866	15.384	H-10	57.33317	-162.16072	49	1.4
1995	6-jun	89	15	816037	24.622	58	0.52	2.898	14.708	H-11	57.3223	-161.53847	53	2.3
1995	6-jun	88	13	821641	18.3	12	0.5	2.775	15.088	H-12	57.33202	-160.93782	57	2.4
1995	5-jun	89	8	816030	68	82	0.54	3	16.16	H-13	57.33933	-160.3035	60	2.4
1995	5-jun	88	7	821635	69.274	53	0.51	3.084	15.713	H-14	57.3395	-159.68038	55	2.3
1995	4-jun	89	2	816024	680.5	246	0.53	2.883	16.218	H-15	57.32802	-159.07495	48	2.6
1995	4-jun	88	1	821629	267.087	177	0.5	2.816	15.664	H-16	57.33442	-158.40055	29	3.3
1995	28-jun	88	95	821722	75.807	68	0.51	2.725	17.642	H-18	57.3251	-168.39945	73	0.3
1995	28-jun	89	107	816151	683.111	689	0.53	2.947	16.446	H-19	57.33947	-168.98207	70	0.3
1995	30-jun	88	106	821733	156.688	232	0.51	2.975	16.376	H-20	57.33003	-169.61547	60	0.5
1995	30-jun	89	123	816152	307.164	56	0.21	1.201	16.071	H-21	57.36272	-170.22392	59	3.2
1995	4-jul	88	130	821757	149.01	90	0.52	3.104	17.409	H-22	57.35508	-170.88138	84	2.5
1995	4-jul	89	145	816106	35.66	25	0.37	2.357	17.246	H-23	57.35313	-171.46625	99	2.4
1995	6-jul	89	150	816111	55.915	18	0.56	3.035	17.338	H-24	57.31145	-172.08235	108	2.7
1995	6-jul	89	151	816112	6.4	1	0.29	1.605	17.41	H-25	57.33267	-172.6528	115	2.8
1995	18-jul	88	168	821796	29.1	10	0.47	2.725	18.681	H-26	57.32885	-173.3335	121	3
1995	28-jun	88	96	821723	35.6	10	0.48	2.753	17.275	HG1918	57.18128	-168.6281	75	0.3
1995	28-jun	89	108	816150	68.126	45	0.55	2.907	17.121	HG2019	57.18595	-169.33452	71	0.4
1995	29-jun	88	105	821731	191.6	112	0.43	2.419	14.908	HG2120	57.16282	-169.8928	48	2.7
1995	30-jun	89	122	816089	0	0	0.53	3.08	15.471	HG2221	57.09283	-170.45928	44	2.9
1995	19-jun	89	79	815982	559.805	504	0.52	2.908	15.558	I-01	57.67677	-167.76888	68	0.6
1995	19-jun	88	71	821699	22.321	23	0.47	2.693	15.31	I-02	57.66742	-167.13855	66	0.1
1995	17-jun	89	69	816001	40.194	29	0.53	2.936	16.067	I-03	57.65442	-166.49635	66	0.4
1995	17-jun	88	61	821689	14.562	28	0.47	2.732	15.362	I-04	57.65037	-165.88105	62
1995	13-jun	89	51	816013	80.968	71	0.54	3.043	16.565	I-05	57.6758	-165.25842	57	0.1
1995	13-jun	88	43	821671	15.489	33	0.48	2.675	15.11	I-06	57.67767	-164.60652	51	0.4
1995	11-jun	89	39	816061	6.91	26	0.52	2.954	16.159	I-07	57.65518	-164.02565	49	0.8
1995	11-jun	88	33	821661	33.096	56	0.5	2.719	15.888	I-08	57.6472	-163.36145	46	2.3
1995	8-jun	89	22	816044	24.725	104	0.54	3.179	16.145	I-09	57.67307	-162.74908	40	1.6
1995	8-jun	88	20	821648	9.827	37	0.5	2.987	15.478	I-10	57.67432	-162.12065	46	2.1
1995	6-jun	89	16	816038	159.099	281	0.51	2.828	15.378	I-11	57.66035	-161.49635	51	2.1
1995	6-jun	88	14	821642	32.108	42	0.5	2.944	15.613	I-12	57.6478	-160.87747	55	1.9
1995	5-jun	89	7	816029	53.769	179	0.53	3	16.059	I-13	57.67467	-160.26418	53	2.2
1995	5-jun	88	6	821634	113.639	63	0.5	2.947	15.56	I-14	57.66815	-159.64563	48	2.3
1995	4-jun	89	3	816025	191.903	66	0.53	3.064	16.085	I-15	57.66607	-159.02292	44	2.4
1995	4-jun	88	2	821630	15.6	8	0.49	2.889	15.33	I-16	57.65217	-158.36363	33	2.9
1995	27-jun	88	93	821720	296.763	244	0.51	2.912	16.323	I-18	57.66823	-168.4184	70
1995	27-jun	89	105	816081	149.067	216	0.52	2.771	16.685	I-19	57.68413	-169.08532	66	0.1
1995	30-jun	88	108	821735	103.896	188	0.49	2.746	16.333	I-20	57.67528	-169.6569	70	0.3
1995	30-jun	89	125	816091	194.238	333	0.38	2.089	16.666	I-21	57.63922	-170.2961	71	1.2
1995	4-jul	88	129	821756	140.486	118	0.51	2.576	17.795	I-22	57.68348	-170.82405	82	1.7
1995	4-jul	89	144	816105	74.346	37	0.36	2.202	17.141	I-23	57.68715	-171.52742	99	1.6
1995	7-jul	88	136	821763	71.624	37	0.52	3.018	17.016	I-24	57.66767	-172.16807	106	2.4
1995	7-jul	89	152	816113	122.961	43	0.55	2.972	17.383	I-25	57.66218	-172.79467	117	2.9
1995	18-jul	88	169	821797	113.3	47	0.47	2.729	17.788	I-26	57.65452	-173.39212	144	3.2
1995	27-jun	88	94	821721	369.995	360	0.49	2.825	16.897	IH1918	57.49582	-168.72988	71	0.4
1995	27-jun	89	106	816082	124.077	202	0.52	2.866	16.425	IH2019	57.52162	-169.35107	70	0.3
1995	30-jun	88	107	821734	50.887	88	0.51	2.9	16.327	IH2120	57.4968	-169.97623	68	0.8
1995	30-jun	89	124	816161	91.12	130	0.3	1.689	16.548	IH2221	57.49182	-170.5225	71	1.9
1995	19-jun	89	78	815981	322.02	404	0.52	2.961	15.604	J-01	58.0133	-167.80078	64	0
1995	19-jun	88	70	821698	49.3	48	0.5	2.797	15.471	J-02	58.00998	-167.17128	62	0
1995	17-jun	89	70	816002	59.216	66	0.53	2.913	15.18	J-03	57.98628	-166.5196	59	0.5
1995	17-jun	88	62	821690	43.032	33	0.46	2.633	14.755	J-04	57.99897	-165.90863	53
1995	13-jun	89	50	816012	17.746	25	0.52	3.12	15.824	J-05	58.00902	-165.25378	48	0.8
1995	13-jun	88	42	821670	92.8	165	0.5	2.747	15.68	J-06	58.00002	-164.61202	44	2
1995	11-jun	89	40	816062	195.269	248	0.53	2.952	16.277	J-07	57.99138	-164.0323	44	2.5
1995	11-jun	88	34	821662	94.874	32	0.51	2.943	16.569	J-08	57.98843	-163.36923	40	2
1995	8-jun	89	21	816043	105.19	92	0.43	2.348	15.111	J-09	58.00707	-162.73653	38	2.4
1995	8-jun	88	19	821647	643.332	1145	0.5	2.904	14.689	J-10	57.96923	-162.12615	35	2.9
1995	7-jun	89	17	816039	526.846	574	0.52	2.89	15.491	J-11	57.99048	-161.46927	53	2.4
1995	7-jun	88	15	821643	313.3	518	0.5	2.996	15.78	J-12	57.998	-160.86348	42	2.4
1995	5-jun	89	6	816028	393.32	665	0.52	3.047	16.21	J-13	58.00595	-160.20769	48	2.1
1995	5-jun	88	5	821633	172.1	108	0.5	2.8	15.782	J-14	58.00857	-159.59667	40	2.4
1995	4-jun	89	4	816026	557.3	217	0.52	3.082	15.475	J-15	57.98068	-158.9687	38	2.4
1995	4-jun	88	3	821631	263.3	66	0.5	2.926	14.895	J-16	57.99863	-158.33042	31	3.2
1995	27-jun	88	91	821718	121.31	95	0.49	2.847	16.097	J-18	58.01655	-168.42978	68	0.3
1995	27-jun	89	103	816079	18.3	20	0.51	2.924	16.794	J-19	58.01833	-169.05782	70	-0.2
1995	30-jun	88	111	821738	49.782	43	0.5	2.952	15.86	J-20	58.00672	-169.72767	70
1995	30-jun	88	110	821737	67.299	60	0.49	2.803	17.156	J-21	57.9823	-170.31882	73	0.1
1995	3-jul	88	128	821755	114.798	146	0.52	2.997	16.981	J-22	58.01702	-170.96568	86	0.7
1995	4-jul	89	143	816104	79.428	113	0.55	2.997	17.212	J-23	58.01305	-171.59757	99	1.1
1995	7-jul	88	137	821764	26.8	25	0.5	2.871	16.341	J-24	57.99883	-172.227	104
1995	7-jul	89	153	816114	109.52	40	0.4	2.382	17.158	J-25	57.97657	-172.8654	108	2.4
1995	18-jul	89	184	816162	166	45	0.57	3.148	18.182	J-26	57.98468	-173.45147	117	3.3
1995	27-jun	88	92	821719	37.875	47	0.49	2.84	16.61	JI1918	57.83778	-168.736	70	0.2
1995	27-jun	89	104	816080	113.948	281	0.51	2.877	16.648	JI2019	57.85007	-169.34557	64	0.2
1995	30-jun	88	109	821736	186.965	263	0.52	2.943	16.962	JI2120	57.83168	-170.01208	71	0.1
1995	30-jun	89	126	816090	762.724	1188	0.55	3.266	17.239	JI2221	57.82705	-170.58767	77	1.2
1995	19-jun	89	77	815980	26.841	30	0.53	3.104	16.789	K-01	58.34478	-167.83897	57	0.5
1995	19-jun	88	69	821697	61.382	60	0.48	2.915	16.089	K-02	58.34247	-167.19973	49	1.5
1995	18-jun	89	71	816003	443.459	531	0.53	2.948	15.706	K-03	58.31478	-166.5511	44	2.9
1995	18-jun	88	63	821691	86.511	131	0.5	2.844	16.251	K-04	58.31357	-165.92967	40	2.7
1995	13-jun	89	49	816011	60.988	125	0.52	3.009	15.392	K-05	58.34382	-165.28265	40	2.4
1995	13-jun	88	41	821669	12.505	31	0.49	2.855	14.62	K-06	58.34425	-164.63135	40	2.5
1995	11-jun	89	41	816063	63.737	54	0.54	3.071	16.092	K-07	58.3208	-164.03056	35	2.8
1995	11-jun	88	35	821663	87.189	82	0.49	2.625	15.406	K-08	58.32137	-163.3821	33	3.2
1995	7-jun	89	20	816042	0	0	0.52	2.954	14.806	K-09	58.34493	-162.71587	29	4
1995	7-jun	88	17	821645	101.1	46	0.48	2.897	16.007	K-10	58.31867	-162.0655	46	3.4
1995	7-jun	89	18	816040	91.1	30	0.22	1.281	15.915	K-11	58.2063	-161.54092	35	3.6
1995	7-jun	88	16	821644	29.8	8	0.51	2.967	15.134	K-12	58.33015	-160.7866	18	6.2
1995	5-jun	89	5	816027	38.872	11	0.52	3.082	15.475	K-13	58.28783	-160.0125	31	2.4
1995	5-jun	88	4	821632	9.3	4	0.5	2.829	14.572	K-14	58.34118	-159.53922	22	4.5
1995	27-jun	88	90	821717	50.674	78	0.49	2.886	16.367	K-18	58.35442	-168.45475	62	0.6
1995	27-jun	89	102	816078	55.678	52	0.53	2.849	16.999	K-19	58.34552	-169.11977	66	-0.4
1995	1-jul	88	112	821739	19.5	15	0.5	2.957	15.858	K-20	58.33103	-169.76632	68	-0.9
1995	1-jul	89	127	816092	25.354	8	0.54	3.079	16.982	K-21	58.31843	-170.3917	73	1.2
1995	3-jul	88	127	821754	0.255	5	0.52	2.89	17.793	K-22	58.34683	-171.0289	84	-0.3
1995	4-jul	89	142	816103	92.2	106	0.54	3.446	17.422	K-23	58.32758	-171.6306	95	0.3
1995	7-jul	88	138	821765	150.634	162	0.5	2.962	16.674	K-24	58.32518	-172.29867	101	0.8
1995	7-jul	89	154	816115	268.379	168	0.22	1.154	17.36	K-25	58.34928	-172.93842	108	2.1
1995	12-jul	88	165	821792	409.252	160	0.5	2.821	17.923	K-26	58.33867	-173.5668	113	2.9
1995	18-jul	89	185	816163	22.6	8	0.56	3.233	18.079	K-27	58.32228	-174.2916	165	3
1995	19-jun	89	76	815979	51.5	79	0.52	2.946	15.887	L-01	58.67928	-167.87787	46
1995	19-jun	88	68	821696	136.298	174	0.51	2.972	15.725	L-02	58.68197	-167.23248	40	3.5
1995	18-jun	89	72	816004	685.692	1090	0.51	2.869	15.069	L-03	58.65443	-166.57445	38	3.1
1995	18-jun	88	64	821692	49.571	89	0.5	2.937	15.281	L-04	58.65277	-165.95102	35	4.1
1995	13-jun	89	48	816010	82.557	96	0.52	2.841	13.573	L-05	58.6554	-165.30345	37	3.3
1995	12-jun	88	40	821668	0.24	5	0.5	2.825	14.299	L-06	58.6838	-164.66772	33
1995	11-jun	89	42	816064	4.02	25	0.52	2.866	15.4	L-07	58.65713	-164.01845	31
1995	11-jun	88	36	821664	9.987	10	0.51	2.995	15.851	L-08	58.65763	-163.36203	27	4.5
1995	7-jun	89	19	816041	39.277	14	0.54	3.087	14.916	L-09	58.67115	-162.70805	22	5.3
1995	27-jun	88	89	821794	90.986	123	0.5	2.722	15.09	L-18	58.67667	-168.483	51
1995	27-jun	89	101	816077	48.4	37	0.46	2.387	16.606	L-19	58.67045	-169.16185	60	-0.2
1995	1-jul	88	113	821740	12	14	0.51	2.917	15.974	L-20	58.65328	-169.79915	66	-1
1995	1-jul	89	128	816093	2	2	0.54	3.097	17.288	L-21	58.65838	-170.43572	71	-1.1
1995	3-jul	88	126	821753	5.6	1	0.53	2.909	16.715	L-22	58.66782	-171.06338	82	-1.2
1995	3-jul	89	141	816141	5.9	9	0.55	3.231	17.963	L-23	58.68405	-171.71062	91	-1
1995	7-jul	88	139	821766	184.428	158	0.25	1.335	16.553	L-24	58.66245	-172.36227	101	0.8
1995	7-jul	89	155	816140	787.888	659	0.55	3.329	17.344	L-25	58.63247	-172.9748	112	1.9
1995	12-jul	88	164	821791	113.63	57	0.51	2.914	17.254	L-26	58.66903	-173.63063	124	2.8
1995	12-jul	89	183	816136	121	33	0.55	3.044	17.239	L-27	58.69077	-174.27763	150	3
1995	19-jul	88	170	821798	49.4	15	0.5	2.833	19.429	L-28	58.71247	-174.89372	168	2.8
1995	19-jul	89	186	816164	175.3	64	0.57	3.059	18.088	L-29	58.64982	-175.54795	135	2.6
1995	22-jul	89	203	816181	78.3	27	0.56	3.105	17.845	L-30	58.67003	-176.16077	137	2.7
1995	22-jul	88	188	821816	60.1	21	0.46	2.724	17.083	L-31	58.67317	-176.8363	137	2.3
1995	25-jun	89	90	816069	14.817	57	0.55	3.051	15.543	M-01	59.0052	-167.8862	40	3.6
1995	25-jun	88	80	821711	8.3	5	0.5	2.919	14.399	M-02	58.98947	-167.22165	37	4.3
1995	18-jun	89	73	816005	6.559	24	0.52	2.946	14.886	M-03	58.98777	-166.57742	31	4.5
1995	18-jun	88	65	821693	2.702	25	0.5	2.823	15.302	M-04	58.99022	-165.96208	27	4.8
1995	12-jun	89	46	816008	1.421	19	0.52	3.006	14.564	M-05	59.01448	-165.30026	24	5.1
1995	12-jun	88	39	821667	23.286	10	0.51	2.931	15.213	M-06	59.01347	-164.66977	24	4.2
1995	12-jun	89	43	816065	50.945	52	0.53	3.388	15.045	M-07	58.98595	-164.01283	26	4.9
1995	12-jun	88	37	821665	23.407	12	0.52	2.842	14.516	M-08	59.03862	-163.34213	18	6.7
1995	26-jun	88	88	821716	19.537	33	0.49	2.748	14.725	M-18	59.01823	-168.54413	44	3
1995	26-jun	89	100	816076	21.399	39	0.51	2.618	14.867	M-19	59.01827	-169.18518	51	1.1
1995	1-jul	88	114	821741	113.596	59	0.49	2.639	16.292	M-20	59.00397	-169.8441	62	-0.6
1995	1-jul	89	129	816094	26.9	30	0.52	2.96	16.196	M-21	58.9919	-170.47702	70	-1.2
1995	3-jul	88	125	821752	0.1	1	0.52	2.989	16.517	M-22	59.001	-171.1275	77	-1.3
1995	3-jul	89	140	816102	1	5	0.52	3.065	16.259	M-23	59.01895	-171.7752	84	-0.9
1995	7-jul	88	140	821767	122.7	179	0.5	2.864	17.201	M-24	58.99948	-172.42738	99
1995	7-jul	89	156	816116	120.649	73	0.31	1.752	17.656	M-25	58.98802	-173.06625	106	1.2
1995	12-jul	88	163	821790	48.184	23	0.5	2.979	17.266	M-26	59.0059	-173.7112	117	1.7
1995	12-jul	89	182	816135	130.486	49	0.27	1.441	16.835	M-27	59.02295	-174.39628	124	2.5
1995	19-jul	88	171	821799	132.3	60	0.48	2.723	18.526	M-28	58.99405	-175.0015	128	2.4
1995	19-jul	89	187	816165	101.656	42	0.57	3.229	17.762	M-29	58.98473	-175.73115	132	2.1
1995	22-jul	89	201	816179	87.485	38	0.4	2.226	17.907	M-30	59.0209	-176.31022	135	2
1995	22-jul	88	187	821815	40.4	22	0.47	2.802	17.609	M-31	59.00227	-176.94887	137	2.2
1995	21-jul	89	198	816176	65.2	25	0.57	3.17	18.234	M-32	59.02497	-177.59545	135	2.4
1995	25-jun	89	91	816068	6.285	5	0.52	2.856	15.488	N-01	59.31755	-167.91273	37	3.2
1995	25-jun	88	81	821708	3.6	5	0.5	2.927	14.537	N-02	59.32455	-167.2475	29	4.2
1995	18-jun	89	74	816006	0.16	3	0.52	3.023	15.322	N-03	59.31965	-166.59112	26	5.3
1995	18-jun	88	66	821694	13.472	15	0.51	2.839	15.312	N-04	59.3255	-165.94043	22	6.8
1995	12-jun	89	45	816067	9.917	10	0.53	3.609	15.138	N-05	59.34763	-165.32562	16	7.4
1995	12-jun	88	38	821666	16.745	8	0.52	3.039	15.005	N-06	59.33605	-164.64893	20	5.6
1995	12-jun	89	44	816066	12.214	5	0.53	2.924	15.045	N-07	59.34285	-163.99968	18	5.9
1995	26-jun	88	87	821715	0.753	8	0.48	2.777	14.677	N-18	59.34433	-168.57595	40
1995	26-jun	89	99	816075	28.6	21	0.53	2.756	15.884	N-19	59.33398	-169.23145	48	1.5
1995	1-jul	88	115	821742	6.199	4	0.52	2.829	16.521	N-20	59.31648	-169.8876	59	-0.8
1995	1-jul	89	130	816095	0	0	0.52	2.967	16.785	N-21	59.32728	-170.51305	66	-1.3
1995	3-jul	88	124	821751	0.219	2	0.51	2.989	16.678	N-22	59.33768	-171.18717	73	-1.5
1995	3-jul	89	139	816101	0	0	0.54	3.041	16.51	N-23	59.35938	-171.83238	79	-1.5
1995	8-jul	88	141	821768	30.7	42	0.49	2.761	16.865	N-24	59.32255	-172.49272	86	-0.7
1995	8-jul	89	157	816117	97.499	191	0.55	3.014	17.044	N-25	59.33377	-173.14498	99	0.1
1995	12-jul	88	162	821789	208.269	132	0.51	3.056	17.752	N-26	59.34613	-173.79125	110	1.3
1995	12-jul	89	181	816134	244.227	130	0.38	2.32	17.341	N-27	59.34273	-174.44245	119	2.1
1995	19-jul	88	172	821800	90.4	30	0.49	2.857	18.585	N-28	59.32573	-175.09313	132	2
1995	19-jul	89	188	816166	124.412	56	0.57	3.327	18.129	N-29	59.31353	-175.7503	137	1.9
1995	22-jul	89	200	816178	2452.85	775	0.56	3.133	17.598	N-30	59.36807	-176.38978	135	1.9
1995	22-jul	88	186	821814	38.7	15	0.47	2.727	18.381	N-31	59.33387	-177.0682	148	2.2
1995	25-jun	89	92	816070	0.32	3	0.52	2.719	14.704	O-01	59.65257	-167.9511	33	3.8
1995	25-jun	88	82	821709	15.1	6	0.51	3.02	14.452	O-02	59.65188	-167.28932	29	5.2
1995	18-jun	89	75	816007	10.8	8	0.52	3.005	15.34	O-03	59.65117	-166.64118	26	5.9
1995	18-jun	88	67	821695	1.487	26	0.52	2.945	14.757	O-04	59.64317	-165.93997	22	7.1
1995	26-jun	88	86	821714	24.1	20	0.48	2.764	14.265	O-18	59.68612	-168.60153	37
1995	26-jun	89	98	816074	47.873	43	0.51	2.758	16.127	O-19	59.68278	-169.27165	46	1.9
1995	1-jul	88	116	821743	22.757	17	0.51	2.924	16.411	O-20	59.65535	-169.96055	55	-0.6
1995	1-jul	89	131	816096	0	0	0.52	2.992	16.8	O-21	59.65535	-170.57832	64	-1.5
1995	3-jul	88	123	821750	0	0	0.52	2.939	17.085	O-22	59.67967	-171.2289	71	-1.5
1995	3-jul	89	138	816100	0.13	1	0.55	3.002	16.975	O-23	59.68597	-171.90113	75	-1.5
1995	8-jul	88	142	821769	0.1	1	0.33	1.972	16.639	O-24	59.66183	-172.561	82
1995	8-jul	89	159	816119	69.1	95	0.55	3.442	17.387	O-25	59.6512	-173.19362	93	-0.5
1995	11-jul	88	160	821787	277.016	318	0.49	2.775	17.394	O-26	59.67022	-173.85027	104
1995	12-jul	89	180	816159	141.2	61	0.55	3.355	17.741	O-27	59.68267	-174.43862	113	0.9
1995	19-jul	88	173	821801	96.901	52	0.5	2.841	18.407	O-28	59.65875	-175.1011	124	1.7
1995	19-jul	89	189	816167	141.448	40	0.56	3.278	17.484	O-29	59.65098	-175.87387	137	1.6
1995	22-jul	89	199	816177	90.8	25	0.57	3.258	17.898	O-30	59.68848	-176.53508	135	1.7
1995	22-jul	88	185	821813	72.5	31	0.49	2.713	18.257	O-31	59.66745	-177.13292	174	2.2
1995	8-jul	89	158	816118	72.9	79	0.55	3.212	17.103	ON2524	59.4802	-172.92383	93	-0.3
1995	11-jul	88	161	821788	272.615	411	0.49	2.873	16.472	ON2625	59.51133	-173.50577	101	0.3
1995	25-jun	89	93	816071	3.7	3	0.5	2.719	15.123	P-01	59.97893	-167.99372	24
1995	26-jun	88	85	821713	23.3	25	0.5	2.904	14.282	P-18	60.01398	-168.63783	37	3.7
1995	26-jun	89	97	816073	23.641	12	0.53	2.775	16.014	P-19	59.97203	-169.31572	44	1.2
1995	2-jul	88	118	821745	21.902	16	0.5	2.942	15.582	P-20	60.01205	-169.98877	53	-0.6
1995	2-jul	88	117	821744	0	0	0.48	2.886	15.668	P-21	59.99125	-170.61247	62	-1.4
1995	2-jul	88	122	821749	0	0	0.49	2.784	15.791	P-22	60.01175	-171.31393	68	-1.5
1995	3-jul	89	137	816142	0.3	6	0.54	3.048	16.378	P-23	60.02495	-171.96017	64	-1
1995	8-jul	88	144	821771	0	0	0.5	2.943	16.532	P-24	59.99707	-172.62025	64	-1
1995	8-jul	89	161	816156	1.3	8	0.5	2.815	16.935	P-25	60.00117	-173.24567	73	-1.2
1995	11-jul	88	158	821785	330.266	504	0.25	1.474	16.429	P-26	60.00093	-173.94825	95	0.8
1995	12-jul	89	178	816132	93.681	54	0.4	2.289	17.226	P-27	60.02317	-174.59983	108	0.8
1995	19-jul	88	174	821802	53.9	25	0.48	2.718	18.391	P-28	59.99078	-175.26267	117	1.1
1995	19-jul	89	190	816168	164.291	50	0.57	3.193	17.668	P-29	59.97143	-175.92257	130	1.4
1995	20-jul	89	191	816169	179.645	34	0.56	2.961	17.551	P-30	59.97698	-176.7136	141	1.6
1995	21-jul	88	184	821812	54.6	21	0.47	2.633	17.59	P-31	60.00115	-177.21732	135	1.6
1995	21-jul	89	197	816175	47.731	23	0.55	3.096	17.467	P-32	60.0152	-177.96708	143	1.6
1995	8-jul	88	143	821770	0	0	0.52	2.975	16.988	PO2423	59.82853	-172.25687	73	-1.4
1995	8-jul	89	160	816120	0.9	2	0.54	3.227	16.706	PO2524	59.81508	-172.9472	79	-1.5
1995	11-jul	88	159	821786	302.094	547	0.49	2.8	16.833	PO2625	59.84533	-173.58357	93	-0.2
1995	12-jul	89	179	816133	219.106	152	0.56	3.124	17.423	PO2726	59.85765	-174.27832	106	0.8
1995	25-jun	89	94	816072	9.6	11	0.54	3.317	16.095	Q-01	60.31505	-167.97962	29	4.8
1995	25-jun	88	83	821710	12.5	3	0.51	2.857	15.217	Q-02	60.33998	-167.21143	27	5.1
1995	26-jun	88	84	821712	42.2	21	0.5	2.897	14.512	Q-18	60.34837	-168.6515	33	4.2
1995	26-jun	89	95	816157	0.565	11	0.5	2.778	15.948	Q-19	60.3437	-169.345	40	1.4
1995	2-jul	88	119	821746	5.3	3	0.51	2.99	15.441	Q-20	60.31462	-170.04642	51	-0.6
1995	2-jul	88	120	821747	0	0	0.49	2.921	16.947	Q-21	60.33487	-170.65505	60	-1.4
1995	2-jul	88	121	821748	0	0	0.5	2.846	17.096	Q-22	60.32412	-171.33597	64	-1.5
1995	2-jul	89	136	816099	0.979	7	0.53	3.108	15.999	Q-23	60.3577	-172.06202	59	-1.3
1995	9-jul	89	163	816154	1.6	9	0.5	2.852	16.545	Q-25	60.293	-173.3955	60
1995	11-jul	88	156	821783	0.6	4	0.48	2.681	17.657	Q-26	60.33998	-174.05782	90
1995	11-jul	89	176	816130	25.1	16	0.54	3.147	16.214	Q-27	60.35198	-174.75462	102	-0.3
1995	20-jul	88	175	821803	171.2	113	0.49	2.788	17.574	Q-28	60.3257	-175.37477	110	0.5
1995	20-jul	88	176	821804	90.5	34	0.47	2.698	18.238	Q-29	60.33462	-176.0123	121	1.1
1995	20-jul	89	192	816170	132.172	45	0.56	3.29	17.665	Q-30	60.31787	-176.72568	137	1.5
1995	21-jul	88	183	821811	20.4	8	0.5	2.784	17.936	Q-31	60.34075	-177.38887	146	1.3
1995	8-jul	88	145	821772	0.3	8	0.33	1.972	16.639	QP2423	60.16198	-172.33792	57
1995	8-jul	89	162	816155	3.1	30	0.5	2.815	16.545	QP2524	60.1475	-173.03483	59
1995	11-jul	88	157	821784	4.2	3	0.49	2.845	17.059	QP2625	60.14063	-173.74703	86	-1.4
1995	11-jul	89	177	816131	6.36	11	0.53	2.897	16.945	QP2726	60.18922	-174.3974	101	-1
1995	2-jul	89	132	816097	0	0	0.51	2.726	18.867	R-22	60.66618	-171.44173	60	-1.5
1995	2-jul	89	135	816098	0	0	0.51	3.182	18.853	R-23	60.6945	-172.12387	59	-1.3
1995	9-jul	88	146	821773	0	0	0.51	2.954	15.712	R-24	60.66028	-172.7697	42
1995	9-jul	89	164	816121	0	0	0.53	3.033	16.164	R-25	60.64558	-173.46497	62	-1
1995	9-jul	89	165	816122	0.3	1	0.53	3.278	16.78	R-26	60.67083	-174.08197	84	-1.5
1995	9-jul	89	166	816123	1.8	5	0.54	3.297	16.926	R-27	60.67355	-174.76445	95	-1.3
1995	11-jul	89	175	816129	7.1	4	0.57	3.298	17.596	R-28	60.6869	-175.46093	106	-0.9
1995	20-jul	88	177	821805	36.3	25	0.46	2.667	17.816	R-29	60.66227	-176.19625	119	0.7
1995	20-jul	89	193	816171	95.178	52	0.57	3.364	17.529	R-30	60.65512	-176.80697	130	0.9
1995	21-jul	88	182	821810	29.8	9	0.49	2.796	18.385	R-31	60.66817	-177.5043	146	1.4
1995	21-jul	89	196	816174	8.889	7	0.58	3.211	18.648	R-32	60.69463	-178.1903	163	2
1995	2-jul	89	133	816144	0	0	0.54	3.098	17.638	S-22	60.97807	-171.48307	59	-1.3
1995	2-jul	89	134	816143	0	0	0.53	3.04	18.781	S-23	61.00445	-172.1097	62	-1.3
1995	9-jul	88	147	821774	0	0	0.51	2.894	17.515	S-24	60.99213	-172.811	64	-1.2
1995	9-jul	88	148	821775	0.1	1	0.5	2.953	17.292	S-25	60.99637	-173.48337	75	-1.5
1995	10-jul	88	155	821782	0	0	0.49	2.788	16.696	S-26	61.00992	-174.17678	80	-1.6
1995	9-jul	89	167	816124	0	0	0.55	3.477	16.679	S-27	60.97722	-174.87972	91	-1.5
1995	11-jul	89	174	816128	1.1	2	0.61	3.477	18.004	S-28	61.01657	-175.55253	102	-1.2
1995	20-jul	88	178	821806	26.6	14	0.48	2.748	18.169	S-29	61.00307	-176.28102	112	-0.6
1995	20-jul	89	194	816172	16.2	14	0.56	3.274	17.446	S-30	60.97933	-176.9723	123	0.4
1995	21-jul	88	181	821809	54.7	34	0.48	2.754	18.427	S-31	61.0104	-177.62513	135	1.2
1995	9-jul	88	149	821776	0	0	0.51	2.885	17.029	T-25	61.32465	-173.57872	71	-1.5
1995	10-jul	88	154	821781	0	0	0.5	2.88	16.829	T-26	61.343	-174.33235	77	-1.5
1995	10-jul	89	168	816139	1.9	5	0.59	3.365	17.071	T-27	61.3194	-174.98545	88	-1.2
1995	11-jul	89	173	816127	2.2	7	0.55	3.067	17.738	T-28	61.34763	-175.65167	97	-1.2
1995	20-jul	88	179	821807	17.1	4	0.49	2.803	18.121	T-29	61.32697	-176.2918	106	-1
1995	20-jul	89	195	816173	51.179	32	0.56	3.183	17.759	T-30	61.30747	-176.9559	117	0.4
1995	9-jul	88	150	821777	0	0	0.5	2.868	16.928	U-25	61.6711	-173.66448	70	-1.7
1995	10-jul	88	153	821780	0	0	0.49	2.788	16.696	U-26	61.66733	-174.423	75	-1.6
1995	10-jul	89	169	816125	1.5	4	0.53	2.948	17.188	U-27	61.65825	-175.07828	84	-1.1
1995	10-jul	89	172	816137	7.9	5	0.55	2.982	17.223	U-28	61.68907	-175.785	95	-0.7
1995	20-jul	88	180	821808	5.8	4	0.48	2.744	17.405	U-29	61.65653	-176.45778	104	-0.7
1995	10-jul	88	151	821778	0	0	0.51	2.933	17.082	V-25	62.00277	-173.72965	60	-1.7
1995	10-jul	88	152	821779	0.1	1	0.5	2.904	17.6	V-26	61.99818	-174.49505	71	-1.7
1995	10-jul	89	170	816126	0	0	0.55	3.198	17.304	V-27	61.97048	-175.16387	79	-1.7
1995	10-jul	89	171	816138	8.2	13	0.56	3.223	18.1	V-28	61.99842	-175.78462	90	-0.4
1995	15-jun	88	52	821680	161.5	52	0.49	2.933	15.939	Z-05	54.66183	-165.1584	79	4.8
1996	27-jun	89	69	858869	0	0	0.5	2.935	18.5	A-02	54.98797	-166.9309	155	4.3
1996	20-jun	88	57	858620	0	0	0.45	2.586	17.944	A-03	55.02568	-166.36847	141	4.2
1996	20-jun	89	54	858812	54	19	0.5	2.933	17.364	A-04	54.9929	-165.75028	128	4.6
1996	19-jun	88	55	858618	62.6	18	0.49	2.658	17.48	A-05	55.00253	-165.15317	110	4.6
1996	19-jun	89	52	858810	25	8	0.5	2.959	16.669	A-06	55.01225	-164.59938	64	5.2
1996	20-jun	89	53	858811	81.7	46	0.5	2.911	16.723	AZ0504	54.82807	-165.51108	152	4.1
1996	29-jun	88	72	858678	28.9	12	0.49	2.522	17.977	B-01	55.35942	-167.5338	146	4.3
1996	29-jun	89	70	858870	40.7	7	0.51	2.835	18.093	B-02	55.32677	-166.9663	138	4.3
1996	21-jun	88	58	858621	31.4	6	0.49	2.753	18.445	B-03	55.33522	-166.36352	132	4.2
1996	21-jun	89	55	858813	0	0	0.5	2.919	17.787	B-04	55.31738	-165.78238	120	4.3
1996	19-jun	88	54	858617	26.7	4	0.47	2.658	17.837	B-05	55.33188	-165.1474	111	4.5
1996	19-jun	89	51	858809	13.344	4	0.5	2.949	16.73	B-06	55.35223	-164.58413	101	4.7
1996	14-jun	88	29	858594	263.096	109	0.43	2.368	16.521	B-07	55.34933	-163.98543	76	3.6
1996	14-jun	89	26	858784	36.677	20	0.5	2.861	15.604	B-08	55.3443	-163.4294	54	4
1996	29-jun	88	73	858679	34.2	10	0.49	2.614	18.126	C-01	55.65087	-167.58943	136	4.3
1996	29-jun	89	71	858871	46.5	4	0.5	2.774	18.412	C-02	55.65758	-166.98472	133	4.3
1996	21-jun	88	59	858622	6.6	1	0.48	2.74	18.097	C-03	55.66597	-166.38875	126	4.3
1996	21-jun	89	56	858814	0	0	0.5	2.975	17.862	C-04	55.6588	-165.79865	117	4.4
1996	19-jun	88	53	858616	23.2	5	0.46	2.473	17.515	C-05	55.68373	-165.15558	109	4.1
1996	19-jun	89	50	858808	145.159	28	0.5	2.727	16.697	C-06	55.67327	-164.5941	95
1996	14-jun	88	28	858593	20.188	31	0.49	3.153	16.491	C-07	55.6813	-164.03247	93	2.9
1996	14-jun	89	27	858785	72.03	20	0.5	2.72	16.817	C-08	55.6569	-163.40078	79	3.5
1996	14-jun	89	25	858783	377.954	285	0.5	2.766	14.718	C-09	55.67898	-162.84912	55	4.9
1996	5-jul	89	103	858903	99.3	32	0.5	2.934	17.938	C-18	55.68068	-168.18958	135	4.1
1996	29-jun	88	74	858680	12.1	4	0.49	2.644	18.153	D-01	55.98342	-167.62922	133	4.3
1996	29-jun	89	72	858872	8.2	3	0.5	2.887	18.491	D-02	55.9931	-166.9849	132	4.4
1996	21-jun	88	60	858623	62.7	12	0.49	2.635	17.4	D-03	55.99377	-166.40313	124	4.3
1996	21-jun	89	57	858815	290.762	49	0.5	2.884	17.348	D-04	55.98997	-165.78403	106	4.2
1996	19-jun	88	52	858615	35.809	8	0.47	2.696	17.177	D-05	55.99618	-165.17522	97	3.6
1996	19-jun	89	49	858807	42.485	20	0.5	2.845	16.834	D-06	56.00903	-164.5741	93	2.7
1996	14-jun	88	27	858592	0	0	0.47	2.658	16.428	D-07	55.9873	-163.97013	91	2.7
1996	14-jun	89	28	858786	78.63	24	0.33	1.89	14.766	D-08	55.99232	-163.40015	87	3.2
1996	14-jun	88	26	858591	12.645	4	0.49	2.827	16.285	D-09	55.99452	-162.83312	77
1996	13-jun	89	24	858782	274.087	58	0.33	1.905	16.216	D-10	56.0087	-162.23067	70	4.7
1996	5-jul	89	102	858902	171.7	82	0.5	2.867	17.598	D-18	56.01865	-168.24528	152	4
1996	29-jun	88	75	858681	0	0	0.5	2.669	17.858	E-01	56.30607	-167.66918	131	4.1
1996	29-jun	89	73	858873	4.5	2	0.5	2.834	17.925	E-02	56.32713	-167.03448	112	3.9
1996	21-jun	88	61	858624	23.101	7	0.47	2.692	16.315	E-03	56.32172	-166.41768	103	3.3
1996	21-jun	89	58	858816	26.758	21	0.49	2.874	16.904	E-04	56.3222	-165.79323	91	2.9
1996	18-jun	88	51	858614	173.777	69	0.47	2.704	16.766	E-05	56.345	-165.20983	86	2
1996	18-jun	89	48	858806	11.114	4	0.5	2.768	16.303	E-06	56.34173	-164.586	86	2.5
1996	15-jun	88	30	858595	6.423	5	0.49	2.849	16.197	E-07	56.34842	-164.03047	84
1996	14-jun	89	29	858787	121.905	49	0.5	2.866	15.86	E-08	56.32543	-163.4019	85	3.2
1996	13-jun	88	25	858590	5.2	6	0.49	2.546	17.525	E-09	56.33143	-162.80098	80	3
1996	13-jun	89	23	858781	141.241	96	0.5	2.981	15.74	E-10	56.33915	-162.20983	78	4.3
1996	10-jun	88	11	858577	110.068	44	0.49	2.657	16.13	E-11	56.33108	-161.58278	65	4.7
1996	10-jun	89	10	858768	146.5	97	0.5	2.788	16.333	E-12	56.3205	-160.9998	52	5.2
1996	5-jul	89	101	858901	52.6	26	0.5	2.873	17.407	E-18	56.31107	-168.23865	153	4
1996	5-jul	88	104	858657	23.8	11	0.5	2.852	17.342	E-19	56.33868	-168.90827	131	4
1996	5-jul	88	106	858658	12	10	0.32	1.93	15.831	E-20	56.4251	-169.50217	106	3.8
1996	5-jul	88	107	858659	84.5	19	0.51	2.993	17.511	E-21	56.33287	-170.05892	110	4
1996	16-jul	89	156	858858	26.864	6	0.5	2.697	18.702	E-22	56.342	-170.68658	121	4.1
1996	29-jun	88	76	858682	196.411	45	0.49	3.023	17.251	F-01	56.6521	-167.66862	106	3.2
1996	29-jun	89	74	858874	80.873	41	0.5	2.892	17.027	F-02	56.65962	-167.06798	95	3
1996	21-jun	88	62	858625	0	0	0.45	2.445	16.288	F-03	56.68305	-166.39932	83	2
1996	21-jun	89	59	858817	98.527	177	0.5	2.969	15.944	F-04	56.63207	-165.82717	79	1.4
1996	18-jun	88	50	858613	762.514	387	0.49	2.8	17.171	F-05	56.6794	-165.22003	76	2.2
1996	18-jun	89	47	858805	540.113	264	0.5	2.935	16.924	F-06	56.67537	-164.60488	74	2.6
1996	15-jun	88	31	858596	60.256	52	0.49	2.814	16.582	F-07	56.64023	-164.00587	77	1.3
1996	15-jun	89	30	858788	19.3	20	0.5	2.925	15.943	F-08	56.6518	-163.38245	76	2.2
1996	13-jun	88	24	858589	45.861	28	0.49	2.763	16.337	F-09	56.65243	-162.79583	73	3.2
1996	13-jun	89	22	858780	142.58	105	0.5	2.882	15.978	F-10	56.67543	-162.189	72	3.7
1996	10-jun	88	12	858578	1118.789	1343	0.49	2.921	17.062	F-11	56.65343	-161.57178	88	3.4
1996	10-jun	89	11	858769	62.751	24	0.5	2.983	16.706	F-12	56.6575	-160.98108	70	4.4
1996	10-jun	88	10	858576	188.079	237	0.5	3.205	16.532	F-13	56.66678	-160.34978	55	5.3
1996	10-jun	89	9	858767	61.2	79	0.5	2.802	16.047	F-14	56.67623	-159.75048	37	6.2
1996	5-jul	89	100	858900	136.935	32	0.45	2.516	16.644	F-18	56.68275	-168.2882	105	3.6
1996	5-jul	88	103	858656	23.6	6	0.33	1.784	16.984	F-19	56.64318	-168.9101	102	3.5
1996	6-jul	89	104	858904	82.415	36	0.5	2.789	15.275	F-20	56.67107	-169.49583	80	5.6
1996	6-jul	88	109	858660	72.8	15	0.36	2	17.062	F-21	56.67532	-170.1261	98	6.1
1996	16-jul	89	155	858857	25.9	10	0.5	2.998	17.594	F-22	56.6847	-170.72247	113	4.1
1996	16-jul	88	160	858719	49.7	14	0.5	2.769	17.251	F-23	56.6693	-171.364	118	4.1
1996	16-jul	88	159	858718	85.6	34	0.5	2.741	17.396	F-24	56.66397	-171.98472	125	4
1996	16-jul	88	158	858717	70.2	24	0.5	2.818	17.396	F-25	56.66472	-172.56232	136	4
1996	30-jun	88	77	858683	80.4	27	0.49	2.847	16.236	G-01	56.99705	-167.67888	75
1996	30-jun	89	75	858875	67.942	16	0.5	3	16.561	G-02	56.99525	-167.0894	74	3.1
1996	22-jun	88	63	858626	41.549	35	0.49	2.827	15.914	G-03	56.99483	-166.45307	75	1.5
1996	22-jun	89	60	858818	8.972	5	0.5	2.777	14.899	G-04	56.99702	-165.83847	72	1.2
1996	18-jun	88	49	858612	69.496	40	0.48	2.806	16.184	G-05	57.0181	-165.21307	72	1
1996	18-jun	89	46	858804	47.856	48	0.5	2.868	16.479	G-06	57.00933	-164.60327	69	1.2
1996	15-jun	88	33	858597	578.21	1169	0.48	2.82	14.676	G-07	57.009	-163.98345	68	1.5
1996	15-jun	89	31	858789	9.502	14	0.5	2.807	15.217	G-08	56.99065	-163.38478	67	3.5
1996	13-jun	88	23	858588	11.978	6	0.5	3.152	16.499	G-09	56.98002	-162.77458	60	4.4
1996	13-jun	89	21	858779	55.976	53	0.49	2.968	16.174	G-10	57.0062	-162.17077	61	4.5
1996	11-jun	88	13	858579	128.338	135	0.47	2.628	16.166	G-11	57.00123	-161.53653	71	3.9
1996	11-jun	89	12	858770	117.627	55	0.5	2.873	16.502	G-12	56.9892	-160.92903	69	4.2
1996	10-jun	88	9	858575	112.434	60	0.49	2.792	16.455	G-13	56.97278	-160.318	62
1996	10-jun	89	8	858766	109	48	0.5	2.886	16.889	G-14	57.01392	-159.71593	58	4.7
1996	8-jun	88	1	858567	823.912	414	0.47	2.685	15.559	G-15	56.9915	-159.1195	35	6
1996	4-jul	89	98	858898	77.79	20	0.33	1.947	16.914	G-18	57.01745	-168.33297	79	3.6
1996	4-jul	88	101	858654	196.539	54	0.5	2.772	16.769	G-19	56.99325	-168.9749	81	3.4
1996	7-jul	89	106	858906	35.698	22	0.42	2.388	15.337	G-20	56.9939	-169.55	61	5.4
1996	7-jul	88	111	858662	44.9	35	0.5	2.797	16.463	G-21	57.00683	-170.165	68	5.8
1996	16-jul	89	154	858856	5.855	4	0.42	2.592	16.995	G-22	57.0018	-170.8081	96	4.6
1996	16-jul	89	153	858855	37.496	13	0.33	2.009	17.262	G-23	57.00173	-171.42678	110	4.1
1996	16-jul	88	157	858721	77.1	37	0.5	2.82	17.251	G-24	57.0141	-172.03767	118	4
1996	15-jul	88	156	858716	49	16	0.5	2.795	17.251	G-25	57.00212	-172.63048	121	4
1996	15-jul	88	154	858715	28.9	13	0.5	2.769	17.251	G-26	57.00795	-173.25305	141	3.8
1996	4-jul	89	99	858899	115.457	20	0.5	2.923	17.296	GF1918	56.8512	-168.61317	94	3.3
1996	4-jul	88	102	858655	43.237	9	0.25	1.517	16.968	GF2019	56.83868	-169.28452	81	3.6
1996	6-jul	89	105	858905	86.176	25	0.25	1.503	16.467	GF2120	56.8394	-169.90415	72	4.9
1996	6-jul	88	110	858661	105	31	0.5	2.855	17.062	GF2221	56.84037	-170.4785	102	5.1
1996	30-jun	88	78	858684	220.818	99	0.5	3.089	15.401	H-01	57.31317	-167.74097	74	2.5
1996	30-jun	89	76	858876	99.789	62	0.5	2.764	15.152	H-02	57.32362	-167.11677	71	2.8
1996	22-jun	88	64	858627	52.774	43	0.47	2.717	15.413	H-03	57.31455	-166.49392	70	1.6
1996	22-jun	89	61	858819	41.818	24	0.5	2.887	15.421	H-04	57.31805	-165.8668	69	2
1996	18-jun	88	48	858611	26.311	19	0.5	2.781	15.667	H-05	57.32515	-165.23385	68	1.4
1996	18-jun	89	45	858803	0	0	0.5	2.799	15.136	H-06	57.34282	-164.6166	69	2.5
1996	15-jun	88	34	858598	11.2	10	0.49	2.852	15.882	H-07	57.33442	-164.02433	62	3.2
1996	15-jun	89	32	858790	17.813	21	0.5	2.332	14.198	H-08	57.32222	-163.38888	54	4
1996	13-jun	88	22	858587	31.466	40	0.47	2.972	15.934	H-09	57.34287	-162.75305	51	4.5
1996	13-jun	89	20	858778	31.287	45	0.5	2.724	15.61	H-10	57.34917	-162.14998	49	4.6
1996	11-jun	88	14	858580	58.379	47	0.48	2.673	16.547	H-11	57.31842	-161.65287	55	4.6
1996	11-jun	89	13	858771	190.177	240	0.5	2.893	16.136	H-12	57.32312	-160.9324	63	4.2
1996	9-jun	88	8	858574	112.4	156	0.49	2.919	16.483	H-13	57.34133	-160.3058	59	4.5
1996	9-jun	89	7	858765	218.284	62	0.5	2.785	16.46	H-14	57.33952	-159.65797	56	4.6
1996	8-jun	88	2	858568	179.1	100	0.48	2.741	15.934	H-15	57.338	-159.0823	50	5.2
1996	8-jun	89	1	858759	145.2	59	0.5	3.259	16.1	H-16	57.32467	-158.3945	35	6.1
1996	4-jul	89	96	858896	283.528	162	0.5	2.95	16.687	H-18	57.34422	-168.3611	73	3.6
1996	4-jul	88	99	858677	474.471	280	0.33	1.938	17.062	H-19	57.34097	-168.99993	74	4
1996	7-jul	89	108	858908	105.114	71	0.5	2.941	15.741	H-20	57.32677	-169.618	64	4.1
1996	7-jul	88	114	858638	0	0	0.51	2.927	16.463	H-21	57.34513	-170.22843	60	6.2
1996	15-jul	89	150	858842	107.13	40	0.33	2.038	17.189	H-22	57.35397	-170.83478	83	4.9
1996	15-jul	89	151	858843	79.704	33	0.5	2.932	17.923	H-23	57.33493	-171.4626	101	3.8
1996	15-jul	89	152	858844	195.233	48	0.5	3.221	17.823	H-24	57.32312	-172.055	109	3.9
1996	15-jul	88	152	858713	57.6	20	0.5	2.855	17.251	H-25	57.33313	-172.81393	117	3.8
1996	15-jul	88	153	858714	43.7	16	0.5	2.924	17.251	H-26	57.34137	-173.32873	121	3.8
1996	4-jul	89	97	858897	78.111	22	0.25	1.48	17.05	HG1918	57.17458	-168.62165	75	4
1996	4-jul	88	100	858653	93.815	34	0.38	2.127	16.611	HG2019	57.15997	-169.29622	74	4.5
1996	7-jul	89	107	858907	0.657	7	0.24	1.413	13.966	HG2120	57.15973	-169.86398	52	5.6
1996	7-jul	88	112	858663	9.1	35	0.35	2.209	16.463	HG2221	57.16067	-170.48447	60	6.3
1996	30-jun	88	79	858685	36.307	31	0.49	2.662	15.306	I-01	57.63147	-167.76118	71	2.8
1996	30-jun	89	77	858877	57.611	31	0.5	2.798	15.917	I-02	57.65625	-167.13543	66	1
1996	22-jun	88	65	858628	44.941	46	0.47	2.578	16.113	I-03	57.66365	-166.50795	67	1.7
1996	22-jun	89	62	858820	121.946	99	0.5	2.948	15.78	I-04	57.65797	-165.88185	64	2.3
1996	18-jun	88	47	858610	35.187	37	0.49	2.778	16.223	I-05	57.6818	-165.24783	62	2.8
1996	18-jun	89	44	858802	0	0	0.49	2.793	14.912	I-06	57.67968	-164.6163	54	4
1996	16-jun	88	35	858599	45.816	26	0.48	2.788	15.487	I-07	57.68112	-164.0053	49	3.8
1996	15-jun	89	33	858791	49.922	78	0.49	2.865	14.402	I-08	57.65848	-163.36802	44
1996	13-jun	88	21	858586	9.304	18	0.49	3.001	15.952	I-09	57.67235	-162.73405	46	4.5
1996	12-jun	89	19	858777	55.59	63	0.5	2.872	15.949	I-10	57.67767	-162.12992	46	4.6
1996	11-jun	88	15	858581	461.395	413	0.49	2.852	15.633	I-11	57.65143	-161.55068	53	4.5
1996	11-jun	89	14	858772	39.761	55	0.5	2.746	16.971	I-12	57.65452	-160.88618	56	4.4
1996	9-jun	88	7	858573	66.617	42	0.49	2.882	16.393	I-13	57.70088	-160.29055	56	4.4
1996	9-jun	89	6	858764	106.942	43	0.5	2.957	16.637	I-14	57.67447	-159.64603	50	4.5
1996	8-jun	88	3	858569	126.4	40	0.49	2.593	15.726	I-15	57.657	-159.056	48	4.2
1996	8-jun	89	2	858760	34	10	0.5	2.945	16.079	I-16	57.65683	-158.3545	38	5.5
1996	4-jul	89	94	858894	175.483	71	0.5	2.673	16.642	I-18	57.67648	-168.39323	70	2.8
1996	4-jul	88	97	858675	14.842	49	0.5	2.958	16.226	I-19	57.65728	-169.00813	70	2.5
1996	7-jul	89	110	858910	15.57	20	0.5	2.882	15.578	I-20	57.65455	-169.66222	71	3.3
1996	7-jul	88	116	858640	169.333	112	0.5	3.035	16.809	I-21	57.6569	-170.2684	74	3.2
1996	15-jul	89	149	858841	190.487	78	0.33	2.002	17.53	I-22	57.67025	-170.9425	87	4.4
1996	15-jul	89	148	858868	34.684	16	0.5	2.922	19.3	I-23	57.6713	-171.55802	101	3.6
1996	14-jul	88	151	858712	95.3	34	0.5	2.814	17.251	I-24	57.66792	-172.16367	107	3.7
1996	14-jul	88	150	858711	103	23	0.5	2.789	17.251	I-25	57.668	-172.80903	118	3.5
1996	14-jul	88	149	858710	88	34	0.52	3.031	17.514	I-26	57.68417	-173.40422	146	3.7
1996	4-jul	89	95	858895	92.527	55	0.5	2.662	16.774	IH1918	57.5134	-168.74493	71	3.1
1996	4-jul	88	98	858676	238.808	221	0.48	2.991	15.647	IH2019	57.50125	-169.33122	67	4
1996	7-jul	89	109	858909	65.216	66	0.5	3.025	14.976	IH2120	57.50265	-169.97762	71	3.7
1996	7-jul	88	115	858639	358.809	99	0.5	2.912	16.809	IH2221	57.50347	-170.58282	76	4
1996	30-jun	88	80	858686	83.9	81	0.49	2.628	16.591	J-01	57.98283	-167.81573	69	2.3
1996	30-jun	89	78	858878	179.523	143	0.5	2.882	16.249	J-02	57.99162	-167.16823	62	1.6
1996	22-jun	88	66	858629	438.944	358	0.46	2.658	16.023	J-03	57.98538	-166.53138	63	2.1
1996	22-jun	89	63	858821	81.455	97	0.5	2.972	15.92	J-04	57.99078	-165.89698	57	3.5
1996	17-jun	88	46	858609	19.072	27	0.49	2.859	15.934	J-05	58.00618	-165.19792	47	3.9
1996	18-jun	89	43	858801	18.09	16	0.5	2.954	15.555	J-06	58.01445	-164.62245	46	4.2
1996	16-jun	88	36	858600	41.209	206	0.49	2.915	15.545	J-07	58.01697	-164.0253	47	4.3
1996	15-jun	89	34	858792	13.434	12	0.5	2.885	14.969	J-08	57.98747	-163.36985	43	4.6
1996	12-jun	88	20	858585	56.665	20	0.47	2.658	14.11	J-09	58.01017	-162.74205	42	4.2
1996	12-jun	89	18	858776	70.732	29	0.5	3.076	16.197	J-10	58.00413	-162.13152	37	4.8
1996	12-jun	88	16	858582	56	88	0.49	2.899	18.775	J-11	58.00085	-161.48097	58	4.7
1996	11-jun	89	15	858773	134.8	80	0.5	2.818	16.688	J-12	57.98838	-160.83842	44	4.3
1996	9-jun	88	6	858572	32.772	21	0.5	2.808	16.093	J-13	58.00387	-160.19412	53	3.7
1996	9-jun	89	5	858763	72.4	24	0.5	3.037	16.436	J-14	58.01133	-159.6095	44	4.3
1996	8-jun	88	4	858570	150.1	42	0.49	2.96	15.715	J-15	57.9807	-158.97503	42	5
1996	8-jun	89	3	858761	0	0	0.51	3.074	15.413	J-16	57.98317	-158.3195	35	5.6
1996	3-jul	89	92	858892	59.541	72	0.49	2.234	17.812	J-18	58.00782	-168.43393	69	2.1
1996	3-jul	88	95	858673	111.035	230	0.5	2.978	18.525	J-19	58.00602	-169.06035	72	1.6
1996	8-jul	89	112	858832	58.789	92	0.43	2.457	16.296	J-20	57.98208	-169.69575	71	2.4
1996	8-jul	88	118	858642	77.256	51	0.5	2.954	16.809	J-21	57.99725	-170.33478	76	2.5
1996	14-jul	89	147	858867	311.195	106	0.5	2.76	17.139	J-22	58.00877	-171.00357	87	3.6
1996	14-jul	89	146	858866	107.84	30	0.5	2.771	16.747	J-23	57.99975	-171.61478	98	3.3
1996	14-jul	89	145	858865	125.472	48	0.5	2.895	16.491	J-24	58.00727	-172.269	104	3.3
1996	14-jul	89	144	858864	91.469	34	0.5	2.699	17.332	J-25	58.01592	-172.88333	109	3.3
1996	14-jul	88	148	858720	134.3	45	0.5	2.847	17.514	J-26	58.00089	-173.48107	115	3.7
1996	3-jul	89	93	858893	48.198	87	0.5	2.775	16.918	JI1918	57.84407	-168.73535	69	2.1
1996	3-jul	88	96	858674	65.772	66	0.5	3.045	16.397	JI2019	57.82772	-169.3457	67	2.6
1996	7-jul	89	111	858831	33.574	38	0.4	2.26	15.153	JI2120	57.824	-169.97977	74	2.8
1996	7-jul	88	117	858641	62	55	0.5	2.911	16.809	JI2221	57.82117	-170.60002	77	2.7
1996	30-jun	88	81	858687	140.425	184	0.5	2.779	16.716	K-01	58.33313	-167.86507	69	2.3
1996	30-jun	89	79	858879	609.383	666	0.5	2.864	15.841	K-02	58.3232	-167.1829	52	3.9
1996	22-jun	88	67	858630	18.904	30	0.49	2.89	15.014	K-03	58.33403	-166.55845	48	3.2
1996	22-jun	89	64	858822	280.789	281	0.5	2.878	14.587	K-04	58.32298	-165.91515	45	3.7
1996	17-jun	88	45	858608	24.798	45	0.5	2.889	15.934	K-05	58.348	-165.18433	42	3.8
1996	17-jun	89	42	858800	103.19	406	0.5	3.003	15.843	K-06	58.3441	-164.63577	44	3.9
1996	16-jun	88	37	858601	3.855	8	0.5	2.871	15.778	K-07	58.32883	-163.99333	43	4
1996	16-jun	89	35	858793	19.042	7	0.5	2.938	15.023	K-08	58.32315	-163.36393	38	4.5
1996	12-jun	88	19	858584	16.059	18	0.49	3.176	15.116	K-09	58.32402	-162.69682	33	4.6
1996	12-jun	89	17	858775	131.695	65	0.5	2.838	16.316	K-10	58.33192	-162.05182	47	5.6
1996	12-jun	88	18	858583	26.7	6	0.24	1.236	15.049	K-11	58.20853	-161.54395	36	4.9
1996	12-jun	89	16	858774	86.9	28	0.5	2.996	15.769	K-12	58.3103	-160.7408	23	7.4
1996	9-jun	88	5	858571	8.9	6	0.33	1.774	15.049	K-13	58.28612	-159.96658	38	4.3
1996	9-jun	89	4	858762	51.2	13	0.5	2.825	14.75	K-14	58.34683	-159.5573	26	5.6
1996	3-jul	89	91	858891	152.046	189	0.5	2.899	18.097	K-18	58.34307	-168.45808	65	1.8
1996	3-jul	88	94	858672	272.948	305	0.5	2.908	16.488	K-19	58.3324	-169.10908	69	1.6
1996	8-jul	89	113	858833	47.236	55	0.5	3.122	16.163	K-20	58.32528	-169.7243	70	1.5
1996	8-jul	88	119	858643	172.779	193	0.5	3.069	16.809	K-21	58.32178	-170.38175	73	2.3
1996	13-jul	89	140	858860	18.802	17	0.5	2.806	16.473	K-22	58.35392	-171.0165	84	2.3
1996	13-jul	89	141	858861	214.27	72	0.5	2.836	17.173	K-23	58.33502	-171.64007	96	3.1
1996	13-jul	89	142	858862	120.825	39	0.5	2.796	16.531	K-24	58.3393	-172.26738	103	3.2
1996	14-jul	89	143	858863	73.299	43	0.5	2.963	19.171	K-25	58.34143	-172.93795	109	3.3
1996	14-jul	88	147	858709	92.6	35	0.5	2.794	17.251	K-26	58.33473	-173.57007	115	3.7
1996	13-jul	88	146	858708	33.3	13	0.45	2.341	17.61	K-27	58.34168	-174.32398	179	3.5
1996	1-jul	88	82	858688	60.877	88	0.48	2.843	16.24	L-01	58.66575	-167.8637	61	2.3
1996	1-jul	89	80	858880	8.434	20	0.5	2.906	15.699	L-02	58.6584	-167.217	44	4.4
1996	23-jun	88	68	858631	8.8	10	0.49	2.841	17.405	L-03	58.67485	-166.57718	43	3.9
1996	23-jun	89	65	858823	14.418	18	0.5	2.714	14.434	L-04	58.65037	-165.92877	38	4.2
1996	17-jun	88	44	858607	9.419	6	0.48	2.974	15.406	L-05	58.65982	-165.21143	41	4.1
1996	17-jun	89	41	858799	20.503	21	0.5	2.898	15.09	L-06	58.67832	-164.64823	38	4.6
1996	16-jun	88	38	858602	8.949	9	0.49	2.849	14.865	L-07	58.6509	-164.00147	36	4.8
1996	16-jun	89	36	858794	25.406	6	0.5	2.9	15.066	L-08	58.65693	-163.34462	33	5.5
1996	16-jun	89	37	858795	23.869	9	0.5	3.002	14.902	L-09	58.66683	-162.70923	25	6.2
1996	3-jul	89	90	858890	68.8	68	0.5	2.729	17.417	L-18	58.67728	-168.49697	54	3.6
1996	3-jul	88	93	858671	27.755	38	0.51	2.797	16.794	L-19	58.68243	-169.13265	65	1.3
1996	8-jul	89	114	858834	29.32	23	0.5	2.885	16.884	L-20	58.65758	-169.78077	68	1.2
1996	8-jul	88	120	858644	24.3	16	0.5	2.962	16.809	L-21	58.65482	-170.42523	75	1
1996	13-jul	89	139	858859	55.9	48	0.5	2.827	17.106	L-22	58.67167	-171.11078	83	1.8
1996	13-jul	89	138	858830	83.9	31	0.49	3.018	17.738	L-23	58.66758	-171.72975	93	2.5
1996	13-jul	88	142	858704	109.9	42	0.52	2.888	17.062	L-24	58.6619	-172.36875	101	3.2
1996	13-jul	88	143	858705	91.3	31	0.5	2.821	17.251	L-25	58.67245	-172.99652	114	3.2
1996	13-jul	88	144	858706	34.7	17	0.5	2.916	17.396	L-26	58.65692	-173.62998	125	3.5
1996	13-jul	88	145	858707	106.9	51	0.5	2.851	17.514	L-27	58.68117	-174.24777	153	3.5
1996	28-jul	89	190	858919	22.2	7	0.5	2.592	18.784	L-28	58.67458	-174.94227	210
1996	28-jul	89	189	858918	142.3	47	0.5	2.835	18.235	L-29	58.68893	-175.55427	132	3.7
1996	28-jul	88	192	858729	56.3	20	0.5	2.796	17.598	L-30	58.66565	-176.22512	139	4.4
1996	28-jul	88	191	858728	232.3	90	0.5	2.692	17.619	L-31	58.6684	-176.86605	135	4.1
1996	1-jul	88	83	858689	17.72	19	0.49	3.026	15.538	M-01	59.00868	-167.88052	40	4.8
1996	1-jul	89	81	858881	5.059	25	0.5	2.876	15.531	M-02	58.98943	-167.23103	41	4.4
1996	23-jun	88	69	858632	6.5	30	0.49	2.911	17.04	M-03	58.99008	-166.57585	35	4.5
1996	23-jun	89	66	858824	1.214	15	0.5	2.861	15.301	M-04	58.9889	-165.93173	28	5.6
1996	17-jun	88	43	858606	6.334	2	0.5	2.685	15.771	M-05	59.00667	-165.281	28	5.3
1996	17-jun	89	40	858798	7.44	2	0.5	2.845	15.502	M-06	59.01522	-164.64557	29	5.9
1996	16-jun	88	40	858603	0.43	4	0.18	0.901	13.951	M-07	58.98203	-163.9466	26	6.7
1996	16-jun	89	38	858796	0	0	0.5	2.986	15.301	M-08	58.9812	-163.34488	20	7.6
1996	3-jul	89	89	858889	31	24	0.48	2.752	17.393	M-18	59.01262	-168.52975	46	3.9
1996	3-jul	88	92	858670	75.6	71	0.5	2.816	15.989	M-19	58.99828	-169.23407	57	2.8
1996	8-jul	89	115	858835	29.254	52	0.5	2.795	17.364	M-20	58.9867	-169.83007	64	1.9
1996	8-jul	88	121	858645	11.5	7	0.5	2.93	16.463	M-21	58.99095	-170.45337	73	0.7
1996	12-jul	89	137	858829	18.7	13	0.5	2.672	17.461	M-22	59.01098	-171.15173	78	0.4
1996	12-jul	89	136	858828	157.3	86	0.5	2.837	16.886	M-23	59.00677	-171.7876	87	1.5
1996	12-jul	88	140	858702	177.1	61	0.5	2.829	17.062	M-24	59.00723	-172.44458	97	2.3
1996	12-jul	88	141	858703	188.6	71	0.5	2.895	17.251	M-25	58.99253	-173.05497	106	2.9
1996	22-jul	89	157	858934	132.015	36	0.5	2.84	17.516	M-26	59.00432	-173.72257	116	3.4
1996	22-jul	88	161	858745	70.8	33	0.5	2.908	17.396	M-27	59.00305	-174.37768	125	4.5
1996	22-jul	88	162	858746	64	34	0.51	2.855	17.396	M-28	59.00542	-174.99752	128	4.3
1996	28-jul	89	188	858917	67.5	26	0.5	2.692	17.957	M-29	59.00438	-175.77375	131	3.3
1996	28-jul	89	187	858916	83.671	26	0.5	2.59	18.364	M-30	59.00287	-176.33883	135
1996	28-jul	88	190	858727	81.6	23	0.5	2.65	17.63	M-31	59.00412	-176.96428	137	4.1
1996	28-jul	88	189	858744	46.9	20	0.5	2.814	17.271	M-32	58.98927	-177.5948	134	4.3
1996	1-jul	88	84	858690	27.098	16	0.49	2.832	14.285	N-01	59.3367	-167.9306	42	4.6
1996	1-jul	89	82	858882	1.222	2	0.5	2.755	14.455	N-02	59.3222	-167.23347	32	4.9
1996	23-jun	88	70	858633	16.559	25	0.49	2.83	15.145	N-03	59.32915	-166.6503	29	5.2
1996	23-jun	89	67	858825	8.764	0	0.5	3.074	15.301	N-04	59.32167	-165.94217	20	6.2
1996	17-jun	88	42	858605	2.5	9	0.52	2.582	15.63	N-05	59.34653	-165.37468	20	5.8
1996	17-jun	89	39	858797	14.846	6	0.5	2.932	15.14	N-06	59.35268	-164.65228	22	6.9
1996	16-jun	88	41	858604	0.4	1	0.34	1.759	14.982	N-07	59.31533	-164.00383	22	7.7
1996	2-jul	89	88	858888	3.583	9	0.5	2.784	16.444	N-18	59.3464	-168.56832	41	3.6
1996	2-jul	88	91	858669	25.4	17	0.49	3.052	15.927	N-19	59.34932	-169.25243	52	3.2
1996	8-jul	89	116	858836	168.488	103	0.5	2.815	16.985	N-20	59.3268	-169.82643	61	1.8
1996	8-jul	88	122	858646	44.5	29	0.5	2.807	16.463	N-21	59.32478	-170.51752	68	0.3
1996	12-jul	89	134	858854	16.1	11	0.5	3.019	16.978	N-22	59.33417	-171.16612	76	0.2
1996	12-jul	89	135	858827	42.8	24	0.5	2.978	17.104	N-23	59.33623	-171.81437	80	0.5
1996	12-jul	88	139	858701	259.034	94	0.5	2.958	17.062	N-24	59.33965	-172.51977	87	1.9
1996	12-jul	88	137	858699	126.8	55	0.5	2.844	17.062	N-25	59.32987	-173.1381	100	2.4
1996	22-jul	89	159	858936	176.94	86	0.5	3.103	17.47	N-26	59.3235	-173.78842	109	3.2
1996	22-jul	89	158	858935	134.611	46	0.5	2.767	17.662	N-27	59.3	-174.43042	119	3.3
1996	22-jul	88	163	858730	56.702	16	0.5	2.91	17.396	N-28	59.3246	-175.09722	131	4
1996	27-jul	89	186	858915	78.048	24	0.5	2.846	17.773	N-29	59.34877	-175.98007	135	2.6
1996	27-jul	89	185	858933	23.756	6	0.5	2.661	17.75	N-30	59.3611	-176.3958	134	2.4
1996	27-jul	88	188	858743	36	8	0.5	2.737	17.514	N-31	59.34352	-177.07413	150	3.9
1996	1-jul	88	85	858691	10.096	7	0.5	2.889	14.744	O-01	59.64848	-167.9705	38	5
1996	1-jul	89	83	858883	16.6	8	0.5	2.912	15.004	O-02	59.65417	-167.28647	32	4.9
1996	23-jun	88	71	858634	37.423	17	0.49	3.081	15.02	O-03	59.66602	-166.59305	30	5.4
1996	23-jun	89	68	858826	13.76	5	0.5	3.093	15.301	O-04	59.63817	-165.95917	22
1996	2-jul	89	87	858887	4.238	7	0.5	2.936	16.799	O-18	59.67843	-168.61665	39	3.6
1996	2-jul	88	90	858668	71.757	53	0.5	2.86	16.132	O-19	59.6648	-169.26615	50	2.9
1996	9-jul	89	117	858837	40.858	34	0.5	2.666	17.089	O-20	59.65432	-169.9051	57	1.8
1996	9-jul	88	123	858647	27.9	13	0.51	2.791	16.463	O-21	59.65348	-170.57632	68	0.1
1996	12-jul	89	133	858853	31.4	17	0.5	2.834	17.203	O-22	59.6761	-171.24652	73	0.1
1996	11-jul	89	132	858852	20.407	17	0.69	4.008	16.774	O-23	59.6857	-171.90742	75	0.4
1996	11-jul	89	130	858850	66.683	37	0.5	2.822	16.754	O-24	59.67122	-172.58368	84	0.7
1996	11-jul	88	135	858697	147.4	61	0.5	2.682	17.062	O-25	59.67842	-173.25798	94	2.2
1996	22-jul	89	160	858937	146.023	39	0.5	2.932	17.352	O-26	59.63627	-173.87187	104	2.7
1996	23-jul	88	165	858748	64.7	20	0.5	2.722	17.251	O-27	59.64812	-174.42255	115	4
1996	22-jul	88	164	858747	112.4	40	0.5	2.911	17.396	O-28	59.6573	-175.07405	124	4
1996	27-jul	89	183	858931	76.281	18	0.5	2.963	18.104	O-29	59.69017	-175.863	135	2.4
1996	27-jul	89	184	858932	53.768	21	0.5	2.854	17.653	O-30	59.67697	-176.50928	134	2.3
1996	27-jul	88	187	858742	65.6	15	0.5	2.642	17.61	O-31	59.67178	-177.16602	173	4
1996	12-jul	88	138	858700	104.9	42	0.5	2.834	17.062	ON2524	59.50142	-172.88435	93	1.9
1996	11-jul	88	136	858698	153.6	61	0.5	2.791	17.062	ON2625	59.50488	-173.51437	102	2.5
1996	1-jul	88	86	858664	10.5	6	0.5	3.418	15.023	P-01	60.0027	-168.00368	29	6.2
1996	2-jul	89	86	858886	28.4	11	0.5	2.965	16.88	P-18	60.00845	-168.6533	39	3.6
1996	2-jul	88	89	858667	33.811	22	0.5	2.853	15.978	P-19	60.0007	-169.30925	44
1996	9-jul	89	118	858838	69.6	47	0.5	2.734	17.31	P-20	59.99495	-169.96913	56	1.3
1996	9-jul	88	124	858648	15.6	7	0.52	3.216	16.463	P-21	59.98523	-170.62808	67	0
1996	9-jul	88	125	858649	21	10	0.5	2.864	16.463	P-22	59.99817	-171.31007	68	0
1996	9-jul	88	126	858722	60	86	0.5	2.793	16.463	P-23	60.00212	-171.93363	66	0.6
1996	11-jul	89	128	858848	86.745	87	0.47	3.026	15.612	P-24	60.01262	-172.67558	67	0.7
1996	11-jul	88	133	858695	33.6	64	0.47	2.53	16.809	P-25	59.99767	-173.2995	74	0.6
1996	23-jul	89	162	858939	30.09	17	0.5	2.649	17.27	P-26	59.98343	-173.95013	96	2.3
1996	23-jul	88	166	858749	66.3	28	0.5	2.916	17.251	P-27	59.99663	-174.59558	108	3.5
1996	23-jul	88	167	858750	39.6	21	0.5	2.698	17.251	P-28	60.01115	-175.24075	117	3.9
1996	27-jul	89	182	858930	16.004	6	0.42	2.611	17.74	P-29	60.02017	-175.93683	127	2.8
1996	26-jul	88	184	858739	46.6	10	0.5	2.669	16.962	P-30	59.99732	-176.71485	142	2.9
1996	27-jul	88	185	858740	18	4	0.5	2.68	17.396	P-31	59.99547	-177.22395	136	2.9
1996	27-jul	88	186	858741	36.3	13	0.5	2.688	17.396	P-32	60.0136	-177.93597	141	3.2
1996	11-jul	89	131	858851	84.46	43	0.5	3.238	16.825	PO2423	59.82903	-172.2596	77	0.3
1996	11-jul	89	129	858849	12.56	8	0.5	3.252	16.745	PO2524	59.85182	-172.87847	79	0.7
1996	11-jul	88	134	858696	90.8	27	0.5	2.579	17.062	PO2625	59.83647	-173.59355	94	1.9
1996	22-jul	89	161	858938	29.565	15	0.5	2.81	18.254	PO2726	59.82973	-174.23425	105	2.6
1996	2-jul	89	85	858885	7.5	2	0.5	2.762	16.681	Q-01	60.34442	-167.98823	31	5.5
1996	2-jul	89	84	858884	35.6	61	0.47	2.629	15.535	Q-02	60.33102	-167.29388	31	5.9
1996	2-jul	88	87	858665	18.928	11	0.5	2.992	14.845	Q-18	60.33115	-168.67852	33
1996	2-jul	88	88	858666	53.019	16	0.5	2.913	16.039	Q-19	60.32558	-169.31983	42
1996	9-jul	89	119	858839	51.673	47	0.5	2.984	16.169	Q-20	60.32642	-170.03793	54	0.8
1996	9-jul	89	120	858840	21.7	16	0.5	2.854	17.441	Q-21	60.3348	-170.65302	63	-0.2
1996	9-jul	89	121	858911	27.7	15	0.5	2.917	17.254	Q-22	60.33595	-171.32997	67	-0.4
1996	10-jul	89	126	858846	75.236	47	0.47	2.969	15.67	Q-23	60.34642	-172.07125	60	-0.2
1996	23-jul	89	164	858941	31.888	22	0.34	1.974	17.836	Q-26	60.31788	-174.09355	90	1.9
1996	23-jul	88	169	858752	23.2	10	0.5	2.714	17.062	Q-27	60.3348	-174.73062	102	3.2
1996	23-jul	88	168	858751	70	20	0.5	2.822	17.251	Q-28	60.32705	-175.3968	111	3.7
1996	26-jul	89	181	858929	140.254	40	0.5	2.926	18.017	Q-29	60.3575	-176.041	120	2.8
1996	26-jul	88	183	858738	82	25	0.5	2.793	16.904	Q-30	60.32998	-176.71363	137	3.2
1996	26-jul	88	182	858737	26	7	0.5	2.733	16.502	Q-31	60.33803	-177.40017	147	3.1
1996	9-jul	88	127	858650	116.8	94	0.5	2.855	16.463	QP2423	60.15682	-172.35308	57	3.1
1996	11-jul	89	127	858847	281.725	238	0.42	2.898	16.399	QP2524	60.16792	-173.01782	61	2
1996	11-jul	88	132	858694	24.609	23	0.53	3.082	16.809	QP2625	60.14692	-173.74237	85	1.6
1996	23-jul	89	163	858940	46.864	6	0.5	2.727	17.491	QP2726	60.16237	-174.35755	99	2.3
1996	10-jul	89	122	858912	26.5	9	0.5	2.988	17.57	R-22	60.66612	-171.42818	64	-0.7
1996	10-jul	89	125	858845	0	0	0.42	2.645	16.951	R-23	60.67628	-172.11955	62	-0.8
1996	10-jul	88	128	858651	2042.446	2014	0.5	2.893	15.934	R-24	60.66038	-172.7684	46	3.2
1996	10-jul	88	131	858693	193.5	125	0.5	2.721	16.463	R-25	60.68168	-173.46932	68	1.7
1996	23-jul	89	165	858942	1.473	2	0.33	2.095	17.928	R-26	60.66458	-174.13098	86	1.8
1996	24-jul	88	170	858753	31.3	7	0.5	2.748	17.062	R-27	60.67423	-174.80545	96	3
1996	24-jul	88	171	858754	23.5	8	0.5	2.675	17.251	R-28	60.65302	-175.45208	106	3.2
1996	26-jul	89	180	858928	97.43	38	0.5	2.684	17.947	R-29	60.68607	-176.21743	117	2.6
1996	26-jul	89	179	858927	89.7	25	0.5	2.639	17.989	R-30	60.68692	-176.82925	127	2.3
1996	26-jul	88	181	858736	28.3	6	0.5	2.771	17.268	R-31	60.67402	-177.51652	147	1.8
1996	26-jul	88	180	858735	38.9	12	0.5	2.697	17.693	R-32	60.67762	-178.17317	162	2.2
1996	10-jul	89	123	858913	7.3	3	0.42	2.95	17.211	S-22	60.99012	-171.46242	60	-0.6
1996	10-jul	89	124	858914	5.7	3	0.42	2.972	16.891	S-23	61.00873	-172.14017	64	0.3
1996	10-jul	88	129	858652	46.2	20	0.5	2.898	16.463	S-24	61.00173	-172.77358	68	1.3
1996	10-jul	88	130	858692	42.6	26	0.5	2.963	16.809	S-25	61.0078	-173.45257	76	1.4
1996	23-jul	89	166	858943	25.908	11	0.5	2.734	17.528	S-26	60.98223	-174.18667	82	1.5
1996	24-jul	88	173	858756	25.3	11	0.5	2.835	17.062	S-27	61.01363	-174.90048	92	2.3
1996	24-jul	88	172	858755	73.5	22	0.5	2.771	17.062	S-28	60.97803	-175.58415	102	2.6
1996	26-jul	89	177	858925	36.061	14	0.5	2.931	18.052	S-29	60.9909	-176.2535	111	2.3
1996	26-jul	89	178	858926	71.09	16	0.5	2.805	17.751	S-30	61.00808	-176.95697	120	2.5
1996	25-jul	88	179	858734	29	7	0.5	2.75	17.688	S-31	61.00602	-177.6103	136	1.9
1996	24-jul	89	167	858944	11.8	8	0.52	2.908	17.944	T-25	61.313	-173.6015	73	0.8
1996	24-jul	89	168	858945	85.7	46	0.49	3.204	17.264	T-26	61.33007	-174.03262	75	0.9
1996	24-jul	88	174	858757	21.4	12	0.5	2.7	17.248	T-27	61.3339	-174.99945	86	2
1996	25-jul	88	175	858758	26.8	11	0.5	2.88	17.981	T-28	61.33577	-175.65728	98	1.2
1996	25-jul	88	176	858731	23.2	7	0.5	2.789	18.07	T-29	61.33202	-176.2794	107	1.6
1996	25-jul	88	178	858733	72.6	20	0.5	2.695	18.08	T-30	61.35108	-176.96557	117	2.1
1996	24-jul	89	170	858947	6.9	4	0.5	3.015	16.688	U-25	61.66265	-173.72082	71	-0.7
1996	24-jul	89	169	858946	8.9	6	0.5	2.97	16.755	U-26	61.65002	-174.43747	77	0.4
1996	25-jul	89	173	858948	30.7	15	0.5	2.75	16.97	U-27	61.68855	-175.046	83	0.7
1996	25-jul	89	176	858924	37.645	8	0.5	2.711	17.756	U-28	61.68635	-175.77545	94	1.2
1996	25-jul	88	177	858732	27.3	7	0.5	2.766	17.983	U-29	61.65785	-176.45713	106	0.8
1996	24-jul	89	171	858920	0	0	0.5	2.845	17.014	V-25	61.97212	-173.7461	63	-1.2
1996	25-jul	89	172	858921	4.5	1	0.5	2.754	17.211	V-26	62.01917	-174.46797	73	-0.6
1996	25-jul	89	174	858922	28.1	11	0.5	2.9	16.723	V-27	61.98143	-175.17898	80	0
1996	25-jul	89	175	858923	49.2	22	0.5	2.808	17.691	V-28	62.00212	-175.79955	91	0.7
1996	19-jun	88	56	858619	24.7	15	0.47	2.607	16.56	Z-05	54.681	-165.14682	82	5.7
1997	24-jun	89	76	899718	0	0	0.51	2.854	18.204	A-02	55.01233	-166.9292	157	4
1997	20-jun	88	57	899468	2.7	1	0.46	2.6	18.823	A-03	55.00792	-166.3309	143	4.1
1997	20-jun	89	55	899689	39.8	12	0.48	2.751	17.285	A-04	54.98445	-165.74662	132	4.5
1997	19-jun	88	55	899496	157.964	36	0.48	3.068	16.741	A-05	54.99518	-165.15977	110	4.1
1997	19-jun	89	53	899687	4	3	0.53	3.014	15.648	A-06	55.01915	-164.59057	64	5
1997	19-jun	88	56	899497	34.8	36	0.47	2.844	16.77	AZ0504	54.8522	-165.50058	146	4.5
1997	24-jun	88	78	899467	8	6	0.47	2.798	18.354	B-01	55.33563	-167.5487	148	4
1997	24-jun	89	75	899717	35.7	9	0.48	2.702	18.391	B-02	55.34378	-166.96435	142	3.9
1997	20-jun	88	58	899469	18	4	0.46	2.745	18.254	B-03	55.33728	-166.357	126	3.8
1997	20-jun	89	56	899690	1.7	1	0.48	2.646	18.169	B-04	55.32643	-165.77523	121	4
1997	19-jun	88	54	899495	3.4	3	0.47	2.885	17.42	B-05	55.33763	-165.17398	111	4.4
1997	19-jun	89	52	899686	105.22	32	0.5	2.708	16.202	B-06	55.36355	-164.58425	104	5
1997	12-jun	88	27	899528	288.35	142	0.5	2.704	16.009	B-07	55.33097	-163.98653	72	3
1997	12-jun	89	26	899660	11.596	10	0.51	2.834	14.63	B-08	55.34558	-163.4249	56	3.4
1997	24-jun	88	77	899466	5.7	2	0.5	2.867	18.474	C-01	55.65585	-167.59768	135	3.9
1997	24-jun	89	74	899716	5.1	1	0.52	2.85	18.282	C-02	55.6808	-167.01113	137	3.7
1997	20-jun	88	59	899470	20.1	5	0.48	2.831	18.17	C-03	55.66597	-166.38493	126	3.5
1997	20-jun	89	57	899725	13.1	2	0.51	2.716	17.824	C-04	55.65678	-165.80492	119	4.1
1997	19-jun	88	53	899494	7.6	4	0.51	3.002	17.099	C-05	55.6489	-165.175	109	4.2
1997	18-jun	89	51	899685	25.83	7	0.5	2.671	15.813	C-06	55.69648	-164.61312	98	4
1997	13-jun	88	28	899529	19.2	10	0.51	2.89	17.361	C-07	55.67765	-163.98063	96	2.4
1997	13-jun	89	27	899661	40.179	20	0.53	2.888	16.314	C-08	55.65492	-163.39952	83	2.6
1997	12-jun	89	25	899659	100.412	50	0.51	2.795	14.512	C-09	55.68108	-162.8486	55	3.3
1997	24-jun	88	76	899465	119	56	0.5	2.9	18.107	C-18	55.676	-168.2042	136	4.1
1997	23-jun	88	75	899493	15.5	7	0.5	2.562	18.084	D-01	56.00152	-167.63327	131	4
1997	23-jun	89	73	899715	12.2	3	0.48	2.738	18.247	D-02	56.00813	-167.0114	135	3.6
1997	20-jun	88	60	899471	6.3	1	0.5	2.908	18.16	D-03	55.9865	-166.41367	124	3.1
1997	20-jun	89	58	899726	37.1	11	0.52	2.827	17.858	D-04	55.98915	-165.78562	109	2.6
1997	18-jun	88	52	899523	55.333	24	0.48	2.722	17.236	D-05	55.99847	-165.19085	97	2.3
1997	18-jun	89	50	899712	14.6	9	0.54	3.022	16.783	D-06	56.00667	-164.58012	94	2.3
1997	13-jun	88	29	899498	53.2	24	0.5	2.842	16.484	D-07	56.00048	-163.95602	90	2.2
1997	13-jun	89	28	899662	109.666	63	0.52	2.765	15.485	D-08	55.99505	-163.38473	90	2.4
1997	12-jun	88	26	899527	8.729	8	0.51	3.306	16.855	D-09	56.00593	-162.82432	79	2.8
1997	12-jun	89	24	899658	6.316	15	0.51	2.903	15.612	D-10	56.00912	-162.2387	72	3.1
1997	27-jun	89	77	899649	16.5	9	0.53	2.928	16.991	D-18	55.99295	-168.22145	152	4.2
1997	23-jun	88	74	899492	8.4	3	0.46	2.793	18.07	E-01	56.34615	-167.65977	128	2.5
1997	23-jun	89	72	899714	14.2	5	0.53	3.012	17.266	E-02	56.34213	-167.03777	115	2.1
1997	20-jun	88	61	899472	51.5	10	0.47	2.741	17.572	E-03	56.35122	-166.42588	103	2.1
1997	20-jun	89	59	899699	53.235	20	0.54	2.888	15.937	E-04	56.32103	-165.80495	94	1.8
1997	18-jun	88	51	899522	18.378	16	0.49	2.745	17.146	E-05	56.34503	-165.19967	86	1.8
1997	18-jun	89	49	899711	29.511	20	0.49	2.875	16.34	E-06	56.31178	-164.58757	89	2
1997	13-jun	88	31	899500	65.1	25	0.5	2.917	17.631	E-07	56.33833	-164.00632	86	1.4
1997	13-jun	89	30	899692	7.5	3	0.52	2.834	16.418	E-08	56.34592	-163.40193	86	1.5
1997	12-jun	88	25	899526	50.56	29	0.5	3.055	15.889	E-09	56.33563	-162.78555	78	2.2
1997	12-jun	89	23	899657	30.146	63	0.33	1.764	14.451	E-10	56.33978	-162.20535	82	2.4
1997	9-jun	88	11	899478	49.05	17	0.5	3.261	16.73	E-11	56.33505	-161.59373	62	3.2
1997	9-jun	88	10	899477	45.666	122	0.5	2.724	16.73	E-12	56.34267	-161.03117	51	3.7
1997	27-jun	89	78	899650	24	20	0.55	3.002	17.429	E-18	56.35372	-168.25768	152	4
1997	27-jun	88	79	899415	22.586	7	0.5	3.189	17.748	E-19	56.33003	-168.87322	128	3.6
1997	7-jul	89	118	899606	40	19	0.54	2.911	17.557	E-20	56.33412	-169.46885	145	3.9
1997	7-jul	89	119	899607	136.9	24	0.54	2.932	17.288	E-21	56.3338	-170.0697	107	4
1997	7-jul	89	120	899608	4.9	2	0.45	2.435	16.778	E-22	56.33312	-170.65092	119	4.3
1997	23-jun	88	73	899453	72.4	27	0.46	2.788	17.551	F-01	56.66773	-167.67507	104	2.4
1997	23-jun	89	71	899713	7.413	4	0.53	2.957	15.893	F-02	56.67867	-167.06858	97	1.9
1997	21-jun	88	62	899473	70.265	36	0.51	2.894	16.589	F-03	56.66262	-166.43528	85	1.7
1997	21-jun	89	60	899700	40.911	35	0.54	2.942	16.324	F-04	56.64348	-165.83515	81	1.5
1997	18-jun	88	50	899490	94.466	62	0.52	2.708	17.643	F-05	56.67195	-165.23148	76	1.5
1997	18-jun	89	48	899710	29.451	12	0.53	2.984	16.762	F-06	56.67757	-164.59932	77	1.1
1997	13-jun	88	32	899501	20.524	34	0.51	2.648	17.666	F-07	56.65223	-164.00878	84	1.5
1997	13-jun	89	31	899693	33.05	24	0.53	2.928	16.343	F-08	56.65933	-163.3867	77	1.5
1997	12-jun	88	24	899525	35.366	31	0.52	2.949	16.43	F-09	56.6501	-162.78637	73	2
1997	11-jun	89	22	899684	18.407	48	0.52	2.908	15.809	F-10	56.67782	-162.18628	73	1.3
1997	9-jun	88	12	899479	414.004	452	0.5	2.899	15.449	F-11	56.6492	-161.57877	90	2
1997	9-jun	89	11	899645	143.572	112	0.51	2.765	14.894	F-12	56.6673	-160.97213	67	3
1997	9-jun	89	10	899644	128.45	237	0.53	2.897	14.746	F-13	56.66472	-160.36373	58	3.6
1997	9-jun	89	9	899643	163.145	225	0.5	2.789	13.551	F-14	56.68117	-159.76033	39	5.2
1997	28-jun	89	79	899651	50.8	15	0.51	2.699	17.213	F-18	56.65798	-168.27605	105	3
1997	27-jun	88	80	899416	20.6	5	0.49	2.813	17.546	F-19	56.65007	-168.89682	99	3.1
1997	7-jul	89	117	899605	3.463	8	0.45	2.479	16.293	F-20	56.67997	-169.51773	79	5.1
1997	7-jul	88	118	899426	19	5	0.52	2.748	17.385	F-21	56.6693	-170.12207	98	3.7
1997	7-jul	88	119	899427	9.9	5	0.52	2.752	17.744	F-22	56.66618	-170.74082	114	4.1
1997	7-jul	88	120	899428	10	2	0.27	1.462	17.739	F-23	56.66527	-171.35277	120	4.1
1997	20-jul	89	162	899566	356.8	150	0.51	2.821	17.372	F-24	56.63207	-171.88295	126	4.4
1997	20-jul	88	165	899373	45.4	13	0.54	2.874	18.238	F-25	56.65898	-172.55795	136	4.1
1997	23-jun	88	72	899491	28.731	22	0.49	2.898	16.045	G-01	57.02055	-167.70663	77	2.2
1997	23-jun	89	70	899724	17.4	14	0.53	2.939	16.077	G-02	57.01318	-167.13353	76	1.9
1997	21-jun	88	63	899474	22.9	16	0.5	2.873	15.99	G-03	56.98507	-166.46777	75	1.4
1997	21-jun	89	61	899701	412.832	186	0.53	2.843	15.771	G-04	56.98768	-165.85178	75	0.9
1997	18-jun	88	49	899489	28.5	17	0.49	3.016	17.268	G-05	57.00642	-165.21702	72	0.8
1997	18-jun	89	47	899709	97.686	62	0.52	2.808	16.089	G-06	57.01503	-164.59548	72	1
1997	13-jun	88	33	899502	9.044	8	0.49	2.733	17.12	G-07	57.02428	-163.97565	68	0.8
1997	13-jun	89	32	899694	2.973	5	0.51	2.725	15.66	G-08	56.98925	-163.3808	68	1
1997	11-jun	88	23	899524	34.654	61	0.51	2.871	16.923	G-09	56.97455	-162.76315	62	1.3
1997	11-jun	89	21	899683	9.404	35	0.53	2.944	16.389	G-10	57.01215	-162.17042	62	1.7
1997	9-jun	88	13	899451	72.865	65	0.49	3.124	16.098	G-11	56.9938	-161.5658	68
1997	9-jun	89	12	899646	20.424	38	0.51	2.792	14.822	G-12	56.99037	-160.95025	63	2.6
1997	8-jun	88	9	899476	56.21	70	0.5	3.093	16.73	G-13	56.9987	-160.32443	61	2.8
1997	8-jun	89	8	899670	70.471	144	0.54	2.949	15.337	G-14	57.00872	-159.72067	56	3.8
1997	7-jun	88	1	899530	278.246	270	0.49	2.778	15.446	G-15	56.99617	-159.1135	35	5.3
1997	28-jun	89	81	899653	111.3	48	0.53	2.911	16.471	G-18	56.99115	-168.34293	79	2.8
1997	28-jun	88	82	899418	62.7	18	0.49	2.855	16.888	G-19	56.98827	-168.982	81	2.5
1997	4-jul	89	110	899626	37.794	79	0.53	2.903	15.949	G-20	56.98778	-169.54398	60	2.8
1997	4-jul	88	112	899448	7.3	10	0.49	2.748	16.576	G-21	57.00135	-170.15257	70	3.7
1997	8-jul	89	121	899609	34.3	13	0.56	2.965	17.136	G-22	56.99653	-170.7849	94	3.9
1997	8-jul	88	121	899458	28.3	8	0.53	2.792	17.351	G-23	56.98915	-171.40048	108
1997	20-jul	89	163	899567	84.8	32	0.53	2.541	15.677	G-24	56.97002	-172.0358	116	4.3
1997	15-jul	88	164	899456	24.6	10	0.51	2.777	19.352	G-25	56.998	-172.65492	122	4.2
1997	15-jul	88	163	899455	79	20	0.53	2.772	18.172	G-26	57.00628	-173.26725	141	4.1
1997	28-jun	89	80	899652	153.4	39	0.54	2.917	17.021	GF1918	56.81925	-168.61953	95	3.1
1997	28-jun	88	81	899417	54.5	21	0.5	2.708	16.664	GF2019	56.81403	-169.31492	80	2.8
1997	7-jul	89	116	899604	26.9	22	0.53	2.808	15.689	GF2120	56.83832	-169.89352	72	4.9
1997	7-jul	88	117	899425	70.5	23	0.51	2.673	17.715	GF2221	56.83437	-170.47675	102	3.7
1997	23-jun	88	71	899454	157.072	121	0.49	2.876	16.256	H-01	57.33222	-167.73583	76	1.7
1997	23-jun	89	69	899723	86.543	43	0.52	2.719	16.18	H-02	57.32077	-167.11842	73	1.5
1997	21-jun	88	64	899475	35.12	35	0.49	2.909	15.424	H-03	57.32845	-166.48705	71	1.4
1997	21-jun	89	62	899702	56.995	30	0.51	2.764	15.231	H-04	57.32175	-165.87118	70	1
1997	18-jun	88	48	899488	6.591	14	0.49	2.889	17.047	H-05	57.3359	-165.24047	69	0.9
1997	17-jun	89	46	899708	18.551	23	0.52	2.878	16.153	H-06	57.34578	-164.61722	68	1
1997	14-jun	88	34	899503	7.151	23	0.5	2.556	16.205	H-07	57.33642	-163.99093	62	1.5
1997	14-jun	89	33	899695	72.297	69	0.51	2.77	15.622	H-08	57.32013	-163.38027	56	2.3
1997	11-jun	88	22	899521	95.52	182	0.5	3.111	16.03	H-09	57.34073	-162.75925	48	2.1
1997	11-jun	89	20	899682	38.496	36	0.53	3.012	15.535	H-10	57.34327	-162.15947	53	2.8
1997	9-jun	88	14	899452	61.942	61	0.48	2.653	15.46	H-11	57.31963	-161.53662	57	2.2
1997	9-jun	89	13	899647	93.44	217	0.52	2.837	14.868	H-12	57.3232	-160.93463	62	2.6
1997	8-jun	88	8	899537	45.323	113	0.51	3.074	15.841	H-13	57.33165	-160.29608	61	3.3
1997	8-jun	89	7	899669	226.986	61	0.51	2.833	14.935	H-14	57.34095	-159.66788	55	3.8
1997	7-jun	88	2	899531	118.6	73	0.5	2.834	15.92	H-15	57.32367	-159.07917	47	3.6
1997	7-jun	89	1	899663	24.083	77	0.52	2.679	14.238	H-16	57.36278	-158.3949	31	4.7
1997	28-jun	89	83	899655	89.291	38	0.54	2.994	16.268	H-18	57.31912	-168.36817	73	2.4
1997	28-jun	88	84	899420	330.7	212	0.49	2.97	15.999	H-19	57.32753	-168.9638	72	2.2
1997	6-jul	89	115	899603	37.316	34	0.42	2.429	15.86	H-20	57.33907	-169.59973	61	2
1997	6-jul	88	116	899424	0.1	2	0.5	3.192	14.982	H-21	57.32978	-170.23027	56	4.1
1997	8-jul	89	122	899610	105.2	61	0.36	1.985	16.664	H-22	57.32958	-170.84405	82	3.8
1997	8-jul	88	122	899459	31.8	12	0.52	2.719	17.362	H-23	57.33305	-171.46093	99
1997	15-jul	89	160	899564	47.1	14	0.54	2.986	17.573	H-24	57.34932	-172.0959	107	4
1997	15-jul	89	161	899565	44.5	12	0.32	1.977	17.399	H-25	57.33517	-172.61605	114	4.1
1997	15-jul	88	162	899401	15.7	4	0.5	2.505	17.937	H-26	57.34205	-173.3302	119	4.1
1997	28-jun	89	82	899654	87.741	39	0.54	3.113	14.473	HG1918	57.15835	-168.63015	75	2.6
1997	28-jun	88	83	899419	59.4	22	0.49	2.996	15.841	HG2019	57.1655	-169.3152	72	1.9
1997	4-jul	89	111	899627	1.913	22	0.5	2.736	15.289	HG2120	57.1399	-169.87947	52	4.7
1997	4-jul	88	111	899447	34.5	24	0.51	2.838	15.158	HG2221	57.1072	-170.45407	50	4.4
1997	22-jun	88	70	899482	27.384	13	0.47	2.759	15.832	I-01	57.66017	-167.77172	70	1
1997	22-jun	89	68	899722	15.774	29	0.52	2.882	15.69	I-02	57.67928	-167.14157	69	1
1997	21-jun	88	65	899506	80.252	81	0.49	2.908	15.798	I-03	57.65117	-166.5151	66	1.2
1997	21-jun	89	63	899703	1.463	18	0.52	2.819	15.622	I-04	57.65607	-165.89355	66	1
1997	17-jun	88	47	899487	4.07	7	0.5	2.653	15.837	I-05	57.67745	-165.25943	62	0.9
1997	17-jun	89	45	899707	29.798	26	0.52	2.898	15.426	I-06	57.67513	-164.61995	53	2.4
1997	14-jun	88	35	899504	364.405	267	0.49	2.765	14.798	I-07	57.65433	-163.98795	52	2
1997	14-jun	89	34	899696	9.958	50	0.52	2.821	14.844	I-08	57.65483	-163.36857	49	2.6
1997	11-jun	88	21	899520	10.079	55	0.5	3.164	16.084	I-09	57.65538	-162.76737	45	3.2
1997	11-jun	89	19	899681	11.457	104	0.53	3.013	15.47	I-10	57.67642	-162.1406	49	3.3
1997	10-jun	88	15	899514	42.29	89	0.49	2.995	14.976	I-11	57.67915	-161.52612	53	3
1997	10-jun	89	14	899648	13.554	35	0.53	2.969	15.703	I-12	57.66055	-160.88017	59	2.7
1997	8-jun	88	7	899536	5.699	52	0.49	2.797	15.775	I-13	57.6765	-160.26883	55	3.1
1997	8-jun	89	6	899668	36.79	37	0.52	3.039	15.564	I-14	57.67518	-159.63552	49	3.3
1997	7-jun	88	3	899532	50.318	33	0.5	3.431	15.92	I-15	57.66552	-159.02012	47	3.1
1997	7-jun	89	2	899664	84.851	23	0.52	3.181	15.039	I-16	57.6619	-158.33705	33	5.3
1997	29-jun	89	85	899629	117.946	85	0.51	2.777	14.857	I-18	57.65448	-168.4056	70	1.9
1997	29-jun	88	86	899422	68.2	62	0.5	2.768	16.46	I-19	57.64693	-169.00813	69	1.5
1997	6-jul	89	113	899601	30.982	24	0.55	3.326	16.105	I-20	57.66963	-169.64877	70	1.3
1997	6-jul	88	114	899450	25.5	19	0.53	2.862	16.075	I-21	57.6707	-170.27862	73	2.9
1997	8-jul	89	123	899611	101.9	50	0.53	2.896	16.87	I-22	57.65368	-170.8928	85	3.6
1997	8-jul	88	123	899460	117.4	39	0.52	2.804	16.95	I-23	57.66257	-171.53275	97
1997	15-jul	89	159	899563	64.2	18	0.3	1.664	17.051	I-24	57.66968	-172.21335	107	3.8
1997	15-jul	89	158	899562	89.4	23	0.54	2.922	17.555	I-25	57.69165	-172.80638	117	4
1997	15-jul	88	161	899386	28.5	12	0.54	2.781	18.746	I-26	57.67525	-173.41172	147	4
1997	28-jun	89	84	899656	12.396	6	0.35	1.906	15.999	IH1918	57.48548	-168.74502	71	2.1
1997	28-jun	88	85	899421	50.3	37	0.49	2.842	15.8	IH2019	57.4929	-169.34495	72	1.5
1997	6-jul	89	114	899602	195.568	107	0.52	2.861	15.722	IH2120	57.513	-169.96738	68	2.5
1997	6-jul	88	115	899423	81.8	31	0.54	2.893	16.398	IH2221	57.49927	-170.58682	74	3.6
1997	22-jun	88	69	899481	80	86	0.5	2.611	16.608	J-01	58.00917	-167.8115	68	0.7
1997	22-jun	89	67	899721	105.587	105	0.52	2.89	16.037	J-02	58.01143	-167.17247	66	0.8
1997	21-jun	88	66	899507	29.2	23	0.5	2.926	16.099	J-03	57.98997	-166.52818	62	0.9
1997	21-jun	89	64	899704	36.477	34	0.54	3.044	15.822	J-04	57.99047	-165.90577	58	1.7
1997	17-jun	88	46	899486	38.806	65	0.49	2.8	15.291	J-05	58.0061	-165.27832	51	2.1
1997	17-jun	89	44	899706	17.915	31	0.53	2.974	15.153	J-06	58.00373	-164.62028	47	2.7
1997	14-jun	88	36	899505	2.462	25	0.34	1.982	15.243	J-07	57.99227	-164.04758	47	3
1997	14-jun	89	35	899697	3.653	40	0.53	2.882	15.534	J-08	57.98877	-163.36967	45	3.2
1997	11-jun	88	20	899519	14.912	0	0.5	2.799	15.051	J-09	58.00987	-162.75188	41	3.8
1997	11-jun	89	18	899680	0.516	10	0.51	2.786	14.43	J-10	58.014	-162.11883	35	4.5
1997	10-jun	88	16	899515	24.812	59	0.49	3.077	15.334	J-11	57.98705	-161.47647	57	3.6
1997	10-jun	89	15	899677	15.997	35	0.53	3.011	15.661	J-12	57.98938	-160.85468	47	3.9
1997	8-jun	88	6	899535	14.911	21	0.49	2.834	16.06	J-13	57.99867	-160.25633	51	3.4
1997	8-jun	89	5	899667	19.892	17	0.53	3.228	15.736	J-14	58.00993	-159.60805	41	4.1
1997	7-jun	88	4	899533	87.611	47	0.48	3.39	14.57	J-15	57.99735	-158.95428	43	4.8
1997	7-jun	89	3	899665	0.973	75	0.52	3.356	15.655	J-16	57.9916	-158.31398	35	5.7
1997	29-jun	89	87	899631	99.088	168	0.51	2.848	16.098	J-18	57.9847	-168.43367	68	1
1997	29-jun	88	88	899396	128.4	96	0.48	2.909	16.325	J-19	58.0016	-169.06842	70	0.7
1997	3-jul	89	109	899625	179.307	149	0.52	2.723	16.552	J-20	58.0162	-169.69775	69	1.1
1997	3-jul	88	110	899446	196.1	127	0.5	2.758	17	J-21	58.01365	-170.35058	75	2.3
1997	8-jul	89	124	899612	148.9	66	0.53	2.886	17.192	J-22	57.99043	-170.96878	85	2.9
1997	8-jul	88	124	899461	93.9	31	0.52	2.686	17.436	J-23	57.99635	-171.60175	98	3
1997	14-jul	89	156	899560	57.4	21	0.52	2.781	16.509	J-24	58.02453	-172.2361	103	3.3
1997	15-jul	89	157	899561	67.3	26	0.27	1.552	16.378	J-25	58.00177	-172.8733	107	3.2
1997	14-jul	88	160	899385	142.5	37	0.52	2.839	18.365	J-26	57.9734	-173.4905	119	3.7
1997	29-jun	89	86	899630	109.762	125	0.51	2.769	15.673	JI1918	57.82032	-168.73022	69	1.3
1997	29-jun	88	87	899395	137.5	130	0.51	2.946	16.733	JI2019	57.8229	-169.36855	64	0.8
1997	6-jul	89	112	899628	59.5	33	0.57	3.25	16.525	JI2120	57.84365	-169.97878	71	2.1
1997	6-jul	88	113	899449	50.9	33	0.52	2.975	16.694	JI2221	57.83057	-170.61575	78	3.2
1997	22-jun	88	68	899480	8.149	81	0.49	2.907	16.916	K-01	58.33227	-167.8097	60	1.2
1997	22-jun	89	66	899720	4.289	26	0.52	2.888	15.286	K-02	58.35047	-167.18535	54	1.8
1997	22-jun	88	67	899508	1.528	23	0.5	2.898	16.037	K-03	58.33012	-166.52708	49	2.4
1997	22-jun	89	65	899719	20.3	98	0.53	2.919	15.481	K-04	58.30985	-165.91058	46	3
1997	17-jun	88	45	899485	6.2	20	0.5	3.137	15.154	K-05	58.33417	-165.2958	46	2.8
1997	17-jun	89	43	899705	4.374	28	0.53	2.87	15.529	K-06	58.3411	-164.63658	46	3.2
1997	14-jun	88	37	899538	105.633	109	0.48	2.708	14.677	K-07	58.32533	-164.01588	42	3.8
1997	14-jun	89	36	899698	2.289	19	0.51	2.806	14.962	K-08	58.32118	-163.37198	39	4.5
1997	11-jun	88	19	899518	1.144	9	0.51	3.222	15.318	K-09	58.33895	-162.71763	32	4.9
1997	10-jun	89	17	899679	7.862	3	0.53	2.992	15.457	K-10	58.34268	-162.0462	48	4.5
1997	10-jun	88	17	899516	27	10	0.31	1.704	14.57	K-11	58.22223	-161.56773	44	4.1
1997	10-jun	89	16	899678	0	0	0.54	2.8	14.294	K-12	58.31775	-160.75125	24	9.8
1997	8-jun	88	5	899534	28.943	10	0.33	1.815	14.57	K-13	58.273	-159.9355	44	5
1997	8-jun	89	4	899666	0	0	0.53	2.83	14.921	K-14	58.33865	-159.5521	26	5.8
1997	29-jun	89	88	899632	64.415	59	0.51	2.697	16.155	K-18	58.325	-168.47118	62	1
1997	29-jun	88	89	899397	99.6	82	0.5	2.82	16.636	K-19	58.30968	-169.11595	68	0.5
1997	3-jul	89	108	899624	63.9	69	0.52	2.937	17.022	K-20	58.3477	-169.73535	68	0.7
1997	3-jul	88	109	899445	35.7	30	0.5	2.589	16.901	K-21	58.34927	-170.40283	74	1
1997	8-jul	89	125	899613	140	83	0.53	2.792	16.937	K-22	58.31355	-171.02223	83	2.6
1997	8-jul	88	125	899462	162.9	54	0.52	2.766	17.248	K-23	58.32847	-171.65253	96	2.5
1997	14-jul	89	155	899559	175.1	63	0.52	2.81	15.711	K-24	58.34553	-172.31357	102	3
1997	14-jul	89	154	899586	171.9	66	0.53	2.995	16.241	K-25	58.36327	-172.93507	108	2.8
1997	14-jul	88	158	899383	32	12	0.55	2.895	17.789	K-26	58.33568	-173.58655	116	3.3
1997	14-jul	88	157	899382	60.884	11	0.5	2.727	18.118	K-27	58.3396	-174.32527	180	3.8
1997	30-jun	89	90	899634	20.7	233	0.53	2.95	15.655	L-01	58.67697	-167.8445	46	3.5
1997	30-jun	89	91	899635	27.5	78	0.53	2.913	15.619	L-02	58.66703	-167.24548	43	4.4
1997	30-jun	89	92	899636	33.468	68	0.53	2.85	15.442	L-03	58.66797	-166.59402	41	4.3
1997	30-jun	89	93	899637	82.4	52	0.51	2.797	14.763	L-04	58.66918	-165.96465	36	6.2
1997	17-jun	88	44	899484	1.116	7	0.48	2.985	14.381	L-05	58.66068	-165.30175	42	4.1
1997	17-jun	89	42	899676	22.121	88	0.52	2.832	14.907	L-06	58.68722	-164.66357	39	4.9
1997	14-jun	88	38	899509	34.226	57	0.49	3.153	14.621	L-07	58.68667	-163.99495	36	4.9
1997	14-jun	89	37	899671	9.095	26	0.52	2.608	14.915	L-08	58.65697	-163.3503	33	4.8
1997	10-jun	88	18	899517	2.914	4	0.51	2.926	14.036	L-09	58.65677	-162.71382	26	5.4
1997	29-jun	89	89	899633	28.238	21	0.51	2.881	15.805	L-18	58.658	-168.49833	53	2.2
1997	29-jun	88	90	899398	32.2	23	0.5	2.703	16.437	L-19	58.6431	-169.13272	63	0.4
1997	3-jul	89	107	899623	26.3	26	0.52	2.885	16.933	L-20	58.68205	-169.78057	66	0.3
1997	3-jul	88	108	899444	180.3	120	0.51	2.912	17.316	L-21	58.67323	-170.47292	74	0.7
1997	9-jul	89	126	899614	94.4	53	0.43	2.386	16.65	L-22	58.64542	-171.08665	82	2
1997	9-jul	88	126	899463	84.2	35	0.53	2.796	18.189	L-23	58.6726	-171.73655	94	2.1
1997	14-jul	89	152	899584	352.3	105	0.5	2.766	18.423	L-24	58.67853	-172.37158	100	2.8
1997	14-jul	89	153	899585	120.6	46	0.54	2.986	16.38	L-25	58.66733	-172.98167	111	2.7
1997	13-jul	89	151	899583	55.3	22	0.55	2.992	16.32	L-26	58.69033	-173.63785	125	3.1
1997	14-jul	88	156	899381	39.7	11	0.51	2.705	17.689	L-27	58.67078	-174.27257	156	3.4
1997	26-jul	88	192	899544	23	10	0.52	2.969	18.327	L-28	58.71598	-175.02503	148
1997	26-jul	88	191	899543	254.6	107	0.53	2.692	18.625	L-29	58.65207	-175.57972	135
1997	26-jul	89	189	899733	13.2	4	0.54	2.878	16.753	L-30	58.69893	-176.21247	134	3.4
1997	26-jul	89	190	899734	148.9	57	0.53	3.172	17.683	L-31	58.66858	-176.78022	133	3.5
1997	30-jun	88	93	899429	3.6	42	0.49	2.575	15.267	M-01	58.99923	-167.92322	41	3.3
1997	30-jun	88	94	899430	24.9	36	0.5	2.946	14.706	M-02	59.01607	-167.23997	40	4.1
1997	30-jun	88	95	899431	23.2	18	0.5	2.939	15.154	M-03	58.9982	-166.62073	33	5.1
1997	30-jun	89	94	899638	26.993	15	0.53	2.871	13.056	M-04	58.9893	-165.93053	30	6.3
1997	17-jun	88	43	899483	4.332	59	0.51	2.727	14.422	M-05	59.01867	-165.30233	29	6.4
1997	15-jun	89	39	899673	14.496	23	0.52	2.533	14.602	M-06	58.99022	-164.65013	29	5.9
1997	15-jun	88	39	899510	0.749	7	0.5	2.745	14.576	M-07	59.01995	-163.9748	28	5.5
1997	15-jun	89	38	899672	0.9	6	0.54	2.513	13.416	M-08	58.98487	-163.34875	24	6.6
1997	30-jun	88	92	899400	15	69	0.52	2.776	15.785	M-18	59.00023	-168.56882	46	2.6
1997	30-jun	88	91	899399	23.4	16	0.49	2.872	16.437	M-19	58.99512	-169.19727	55	0.9
1997	3-jul	89	106	899622	9.8	32	0.53	2.944	16.947	M-20	59.01127	-169.83692	63	-0.1
1997	3-jul	88	107	899443	9.4	10	0.49	2.66	17.46	M-21	59.02143	-170.44768	71	-0.1
1997	9-jul	89	127	899587	41.2	33	0.53	2.957	16.854	M-22	58.97328	-171.13727	77	0.8
1997	9-jul	88	127	899464	124.2	62	0.51	2.74	17.261	M-23	58.99688	-171.7875	86	1.4
1997	13-jul	89	148	899580	78.8	26	0.5	2.777	18.483	M-24	59.02025	-172.43213	97	2.2
1997	13-jul	89	149	899581	131.8	40	0.35	1.941	16.138	M-25	59.01593	-173.06442	105	2.2
1997	13-jul	89	150	899582	168.7	68	0.53	2.868	16.405	M-26	59.00708	-173.70775	116	2.9
1997	14-jul	88	155	899408	98.6	34	0.54	2.876	17.669	M-27	58.99903	-174.35547	127	3
1997	13-jul	88	154	899407	73.9	24	0.53	2.8	18.082	M-28	59.00707	-175.00397	130	2.8
1997	25-jul	88	190	899542	36	15	0.54	2.795	18.59	M-29	59.01238	-175.74707	131
1997	26-jul	89	188	899732	111.1	31	0.54	2.89	17.505	M-30	59.00023	-176.28705	133	3.2
1997	25-jul	89	186	899730	39	8	0.52	2.889	16.805	M-31	59.02848	-176.96052	137	3.3
1997	25-jul	89	187	899731	14.9	2	0.51	2.778	17.481	M-32	58.99847	-177.56212	133	3.4
1997	1-jul	88	99	899435	23.7	25	0.5	2.892	14.395	N-01	59.33593	-167.91355	40	3.6
1997	1-jul	88	98	899434	26.7	116	0.51	3.01	14.573	N-02	59.32873	-167.24548	30	5.7
1997	1-jul	88	97	899433	0.3	16	0.51	2.957	14.573	N-03	59.34027	-166.59915	26	6.7
1997	15-jun	88	42	899513	12.1	4	0.51	2.704	14.483	N-04	59.33665	-165.91243	25	5.7
1997	15-jun	88	41	899512	2.897	43	0.51	2.834	14.189	N-05	59.331	-165.29767	18	8
1997	15-jun	89	40	899674	0.985	13	0.54	2.573	14.566	N-06	59.31902	-164.6514	18	8.5
1997	15-jun	88	40	899511	0.3	7	0.51	2.85	14.809	N-07	59.32557	-163.97768	23	7.8
1997	1-jul	88	100	899436	16	159	0.5	2.964	15.037	N-18	59.33412	-168.53623	43	3.2
1997	2-jul	88	105	899413	16.7	14	0.49	2.649	16.246	N-19	59.3508	-169.24467	50	1.7
1997	3-jul	89	105	899621	18.5	23	0.53	2.877	16.94	N-20	59.34645	-169.86937	60	-0.3
1997	3-jul	88	106	899414	34.6	38	0.5	2.78	17.19	N-21	59.33978	-170.5753	69	-0.2
1997	9-jul	89	128	899588	22.6	11	0.53	2.946	16.884	N-22	59.30983	-171.18235	75	0.2
1997	9-jul	88	128	899437	25.1	26	0.51	2.747	17.338	N-23	59.32918	-171.83008	79
1997	13-jul	89	147	899579	26.8	10	0.3	1.661	16.299	N-24	59.34462	-172.5	86
1997	13-jul	88	150	899403	86	30	0.52	2.772	18.289	N-25	59.33477	-173.14037	101	1.7
1997	13-jul	88	151	899404	150.5	65	0.53	2.873	18.048	N-26	59.33473	-173.78972	111	2.1
1997	13-jul	88	152	899405	104.668	40	0.52	2.728	17.818	N-27	59.33728	-174.43173	121	2.2
1997	13-jul	88	153	899406	238.272	91	0.53	2.836	18.269	N-28	59.33362	-175.08682	133	2.7
1997	25-jul	88	189	899541	75.3	20	0.52	2.81	18.447	N-29	59.32763	-175.78152	135
1997	25-jul	88	188	899540	47.3	14	0.54	2.834	18.832	N-30	59.33212	-176.40027	135
1997	25-jul	89	185	899729	46.1	10	0.52	2.97	17.089	N-31	59.35387	-177.05983	147	3.3
1997	1-jul	89	96	899640	19.2	48	0.51	2.797	13.814	O-01	59.66713	-167.92265	35	3.6
1997	1-jul	89	95	899639	43.5	50	0.53	2.871	14.684	O-02	59.665	-167.25365	32	5.4
1997	1-jul	88	96	899432	8.4	24	0.51	3.088	14.573	O-03	59.66278	-166.62607	26	7.4
1997	15-jun	89	41	899675	7.994	6	0.53	3.088	14.614	O-04	59.64117	-165.96425	26	6.3
1997	2-jul	88	101	899409	29.5	65	0.5	2.774	15.358	O-18	59.67008	-168.59668	41	2.8
1997	2-jul	88	104	899412	53.2	46	0.51	2.74	16.067	O-19	59.67558	-169.28128	48	1.8
1997	2-jul	89	104	899620	23.4	30	0.53	2.863	16.189	O-20	59.68117	-169.9193	56	0.5
1997	10-jul	89	131	899591	13.6	12	0.52	2.798	16.758	O-21	59.66117	-170.58568	66	-0.1
1997	9-jul	89	129	899589	28	20	0.53	2.946	16.726	O-22	59.65668	-171.26008	72	-0.1
1997	9-jul	88	129	899438	28.4	44	0.52	2.789	17.348	O-23	59.6634	-171.89423	78	-0.1
1997	12-jul	89	146	899578	32.6	31	0.52	2.846	16.147	O-24	59.68408	-172.58958	84	0.6
1997	12-jul	89	144	899576	32.3	13	0.28	1.538	16.412	O-25	59.68298	-173.22477	93	1.1
1997	12-jul	88	148	899392	202.1	108	0.51	2.76	18.123	O-26	59.66992	-173.88022	105	2
1997	21-jul	88	166	899374	40.1	19	0.52	2.726	18.146	O-27	59.66155	-174.46647	115	2.3
1997	21-jul	89	164	899568	43.6	20	0.54	2.93	16.789	O-28	59.63867	-175.06823	124	2.6
1997	25-jul	88	186	899366	70.4	22	0.5	2.797	19.327	O-29	59.66925	-175.85247	135
1997	25-jul	88	187	899539	44.8	8	0.53	2.796	18.659	O-30	59.67025	-176.51837	135
1997	25-jul	89	184	899728	47.4	10	0.48	2.742	17.628	O-31	59.68332	-177.14753	168	3
1997	12-jul	89	145	899577	21.7	8	0.16	1.059	17.838	ON2524	59.50943	-172.90488	92	1.8
1997	12-jul	88	149	899402	35.3	11	0.51	2.768	17.961	ON2625	59.50142	-173.50932	103	1.9
1997	1-jul	89	97	899641	28.7	23	0.53	2.778	14.389	P-01	59.98422	-167.98278	25	5.6
1997	2-jul	88	102	899410	3.7	20	0.5	2.708	15.158	P-18	59.98857	-168.62565	40	2.4
1997	2-jul	88	103	899411	26.85	22	0.5	2.749	15.763	P-19	59.99902	-169.26517	46	0.7
1997	2-jul	89	103	899619	37	26	0.51	2.815	15.939	P-20	60.0146	-169.9679	53	-0.1
1997	10-jul	89	132	899592	18.6	11	0.52	2.933	16.964	P-21	59.98132	-170.62455	64	-0.5
1997	9-jul	89	130	899590	16.6	9	0.52	2.91	16.598	P-22	59.97642	-171.30123	68	-1
1997	10-jul	88	133	899442	141.2	98	0.51	2.714	16.473	P-23	59.99907	-171.97813	64
1997	9-jul	88	131	899440	39	118	0.51	2.727	16.868	P-24	59.99255	-172.6318	64
1997	11-jul	89	140	899600	62.9	72	0.52	2.959	16.3	P-25	59.99758	-173.25208	74	0.7
1997	12-jul	88	146	899390	90.8	33	0.51	2.782	18.088	P-26	60.00982	-173.94242	97	1.5
1997	21-jul	88	167	899375	41.9	12	0.54	2.94	17.766	P-27	59.99427	-174.6112	108	2
1997	21-jul	89	165	899569	25	14	0.52	2.76	16.79	P-28	59.99755	-175.26215	116	2.3
1997	24-jul	88	185	899365	50.5	15	0.51	2.671	18.961	P-29	60.01068	-175.92507	128
1997	25-jul	89	183	899727	54.6	11	0.54	2.773	17.248	P-30	60.01512	-176.73825	140	2.5
1997	24-jul	89	182	899558	37	11	0.53	2.847	17.41	P-31	60.00055	-177.25957	134	2.8
1997	24-jul	89	181	899557	26.9	6	0.52	2.735	17.463	P-32	60.01175	-177.93887	140	2.4
1997	9-jul	88	130	899439	303.4	290	0.52	2.831	17.378	PO2423	59.82825	-172.24625	73
1997	12-jul	89	143	899575	63	56	0.53	2.938	15.958	PO2524	59.8448	-172.91725	79	0.9
1997	12-jul	89	141	899573	41.6	24	0.44	2.445	16.566	PO2625	59.84967	-173.58857	93	1.7
1997	12-jul	88	147	899391	47.4	22	0.53	2.791	18.357	PO2726	59.83363	-174.23978	108	2
1997	1-jul	89	98	899642	13.6	132	0.52	2.917	15.166	Q-01	60.31702	-167.98575	30	6.4
1997	1-jul	89	99	899615	1.8	49	0.52	2.895	14.655	Q-02	60.3334	-167.2845	27	6.8
1997	2-jul	89	100	899616	33.201	13	0.51	2.77	14.714	Q-18	60.33463	-168.65105	36	4.1
1997	2-jul	89	101	899617	0.733	13	0.53	2.885	15.638	Q-19	60.33342	-169.30208	43	0.3
1997	2-jul	89	102	899618	13.7	13	0.51	2.816	16.291	Q-20	60.33632	-170.00752	51	-0.3
1997	10-jul	89	133	899593	0.1	1	0.52	3.046	16.902	Q-21	60.3144	-170.65652	61	-1.1
1997	10-jul	89	134	899594	0.1	1	0.52	2.798	17.952	Q-22	60.33513	-171.30612	65	-1.2
1997	10-jul	88	134	899457	30.9	13	0.52	2.897	16.19	Q-23	60.32525	-172.06302	61	-1
1997	11-jul	89	138	899598	150.6	181	0.33	2.034	16.1	Q-25	60.44267	-173.45382	58
1997	11-jul	88	143	899387	15.3	7	0.53	2.781	17.66	Q-26	60.34342	-174.07045	90	1.2
1997	21-jul	88	169	899377	46.8	14	0.52	2.702	18.075	Q-27	60.32188	-174.7207	102	1.6
1997	21-jul	89	166	899570	30.7	12	0.54	3.047	16.719	Q-28	60.3065	-175.38128	110	2.2
1997	24-jul	88	184	899364	88.5	34	0.5	2.73	18.821	Q-29	60.333	-176.06373	127	2
1997	24-jul	88	183	899363	67.5	17	0.54	2.885	19.162	Q-30	60.33303	-176.73278	128	2
1997	24-jul	89	180	899556	38	9	0.53	2.846	17.319	Q-31	60.33587	-177.3958	147	2.5
1997	10-jul	88	132	899441	19.5	69	0.52	2.744	15.866	QP2423	60.16415	-172.339	55
1997	11-jul	89	139	899599	45.6	85	0.39	2.079	16.271	QP2524	60.17343	-173.02035	59	0.5
1997	12-jul	88	145	899389	16.9	13	0.51	2.814	17.857	QP2625	60.13032	-173.75048	88	0.9
1997	21-jul	88	168	899376	48.2	17	0.51	2.662	18.149	QP2726	60.15337	-174.34498	100	1.5
1997	10-jul	89	135	899595	0.1	1	0.52	2.976	18.627	R-22	60.64983	-171.42188	63	-1.2
1997	10-jul	88	135	899393	4.1	3	0.51	2.711	19.157	R-23	60.66218	-172.11865	62	-0.9
1997	11-jul	89	136	899596	1852.182	2043	0.53	2.912	15.153	R-24	60.65687	-172.76253	43	3.1
1997	11-jul	89	137	899597	129.6	207	0.53	2.842	16.601	R-25	60.66987	-173.43432	64	1
1997	11-jul	88	142	899372	10	4	0.5	2.717	18.514	R-26	60.676	-174.1401	87	1.2
1997	21-jul	88	170	899378	31.7	13	0.53	2.789	18.129	R-27	60.64933	-174.82937	97
1997	21-jul	89	167	899571	39.2	16	0.54	2.89	16.53	R-28	60.66642	-175.45748	105	1.9
1997	24-jul	88	181	899361	44	19	0.48	2.669	18.884	R-29	60.6622	-176.2057	119	2.1
1997	24-jul	88	182	899362	24.6	8	0.55	2.95	19.077	R-30	60.66887	-176.78548	127	2.1
1997	23-jul	89	178	899554	92.684	23	0.49	2.587	16.392	R-31	60.68312	-177.50267	143	2.3
1997	24-jul	89	179	899555	81.1	28	0.53	2.839	18.105	R-32	60.67198	-178.17605	159	3.2
1997	10-jul	88	137	899367	0	0	0.5	2.723	18.535	S-22	60.99623	-171.50563	61	-1.3
1997	10-jul	88	136	899394	0.01	1	0.5	2.794	19.296	S-23	60.9978	-172.1805	65	-1.4
1997	11-jul	88	138	899368	2	2	0.51	2.662	18.06	S-24	60.99873	-172.80058	66	-1.2
1997	11-jul	88	140	899370	3.6	1	0.51	2.729	19.257	S-25	60.99793	-173.51172	75	-0.8
1997	11-jul	88	141	899371	20.5	18	0.51	2.821	17.531	S-26	61.00378	-174.16712	83	1.1
1997	22-jul	88	171	899379	30.917	20	0.36	1.853	17.528	S-27	61.01048	-174.91212	91
1997	21-jul	89	168	899572	33.955	12	0.52	2.86	16.44	S-28	60.97218	-175.55033	101	1.8
1997	23-jul	88	180	899360	39.8	14	0.52	2.691	18.258	S-29	61.0064	-176.2974	107	1.7
1997	23-jul	89	176	899552	35.1	10	0.52	2.764	17.041	S-30	61.02408	-176.96998	119	2.1
1997	23-jul	89	177	899553	48.9	11	0.53	2.95	17.752	S-31	60.96922	-177.61512	133	2.2
1997	22-jul	88	173	899353	0.1	1	0.53	2.792	18.476	T-25	61.32782	-173.60055	75	-1.3
1997	22-jul	88	172	899380	18	15	0.52	2.679	17.618	T-26	61.3292	-174.35788	80	-1
1997	22-jul	89	170	899546	9.013	9	0.49	2.825	19.012	T-27	61.3354	-175.0529	87	-0.2
1997	22-jul	89	169	899545	100.539	35	0.53	2.951	16.698	T-28	61.33607	-175.69997	96	1.7
1997	23-jul	88	179	899359	152.91	31	0.29	1.687	18.591	T-29	61.34505	-176.29747	106	1.7
1997	23-jul	89	175	899551	50.9	20	0.5	2.81	17.389	T-30	61.33348	-176.96223	116	2
1997	22-jul	88	174	899354	0.1	1	0.49	2.694	18.603	U-25	61.65487	-173.66797	71	-1.4
1997	22-jul	89	172	899548	4.4	3	0.53	2.973	16.142	U-26	61.66923	-174.45947	76	-0.8
1997	22-jul	89	171	899547	8.3	8	0.5	2.71	18.94	U-27	61.64173	-175.08245	84	0.2
1997	23-jul	88	178	899358	48.2	15	0.36	1.927	17.824	U-28	61.6721	-175.78022	96	0.9
1997	23-jul	89	174	899550	33.962	8	0.53	2.81	17.057	U-29	61.67198	-176.44242	103	1.8
1997	22-jul	88	175	899355	0	0	0.52	2.816	17.623	V-25	61.98795	-173.75707	64	-1.3
1997	22-jul	89	173	899549	4	5	0.5	2.858	15.875	V-26	61.97313	-174.5011	73	-0.9
1997	23-jul	88	176	899356	2	5	0.52	2.854	18.411	V-27	62.00488	-175.14427	81	-0.5
1997	23-jul	88	177	899357	21.7	12	0.53	2.86	18.363	V-28	62.00167	-175.81777	93	0.6
1997	19-jun	89	54	899688	23.7	6	0.52	2.877	15.673	Z-05	54.69498	-165.15368	86	5.5
1998	3-jul	88	85	937319	4.2	1	0.47	2.547	18.952	A-02	54.97883	-166.94823	159
1998	27-jun	89	53	937459	0	0	0.52	2.839	17.846	A-03	54.99112	-166.34747	143	3.8
1998	27-jun	88	57	937344	2.6	1	0.5	2.757	18.845	A-04	54.99415	-165.75472	129	4.1
1998	24-jun	89	51	937457	62.9	21	0.53	3	18.66	A-05	55.00865	-165.15985	108	4.2
1998	24-jun	88	55	937342	162	46	0.52	2.549	17.556	A-06	55.02128	-164.60092	64	6
1998	24-jun	89	52	937458	31.1	44	0.52	2.871	18.502	AZ0504	54.83798	-165.49437	151	4
1998	3-jul	89	80	937486	48	22	0.38	2.015	17.079	B-01	55.31788	-167.55028	149	3.7
1998	3-jul	88	86	937320	24.5	4	0.46	2.538	19.057	B-02	55.32135	-166.97453	139	4
1998	27-jun	89	54	937460	0	0	0.54	2.918	18.83	B-03	55.32528	-166.35315	132	3.8
1998	27-jun	88	58	937345	0	0	0.47	2.655	18.191	B-04	55.31453	-165.77695	120	4.1
1998	24-jun	89	50	937456	4.5	1	0.52	2.884	18.66	B-05	55.343	-165.20257	109	4
1998	24-jun	88	54	937341	12.6	4	0.5	2.887	18.386	B-06	55.32745	-164.58617	102	5.2
1998	19-jun	89	25	937431	154.71	118	0.51	2.844	17.588	B-07	55.32213	-164.00417	77	4.9
1998	18-jun	88	28	937367	21.194	17	0.49	2.682	15.674	B-08	55.32497	-163.43062	53	5.6
1998	3-jul	89	81	937487	13.2	4	0.52	2.807	19.48	C-01	55.6545	-167.5805	135	4
1998	3-jul	88	87	937321	34.5	5	0.48	2.626	19.526	C-02	55.64258	-166.97032	134	4.1
1998	27-jun	89	55	937461	6.8	2	0.55	3.033	18.83	C-03	55.65523	-166.38393	126	3.9
1998	27-jun	88	59	937346	0	0	0.5	2.739	18.534	C-04	55.64662	-165.80783	116	4.1
1998	24-jun	89	49	937455	9.4	2	0.52	2.862	18.765	C-05	55.67937	-165.20092	107	4.5
1998	24-jun	88	52	937365	7.8	10	0.51	2.727	18.659	C-06	55.64792	-164.58227	97	4.6
1998	19-jun	89	26	937432	59.8	65	0.52	2.866	18.38	C-07	55.68237	-164.00263	94	3.6
1998	18-jun	88	29	937368	39.894	29	0.51	2.666	16.052	C-08	55.64942	-163.40585	80	4.6
1998	16-jun	88	27	937392	110.545	105	0.49	2.716	14.733	C-09	55.67633	-162.82123	51	5.4
1998	3-jul	89	82	937488	65.6	30	0.52	2.931	19.474	C-18	55.65855	-168.18187	135	3.8
1998	3-jul	88	89	937323	9.1	2	0.49	2.723	18.804	D-01	55.9936	-167.58508	133	4.1
1998	3-jul	88	88	937322	8.2	3	0.47	2.619	19.222	D-02	55.96568	-167.02507	135	4.1
1998	28-jun	89	56	937462	9.2	2	0.51	2.814	18.66	D-03	55.98352	-166.39953	124	3.9
1998	28-jun	88	60	937347	104.2	25	0.52	2.788	18.199	D-04	56.0043	-165.79347	107	4.3
1998	23-jun	89	48	937454	72.6	51	0.52	2.812	18.552	D-05	56.0117	-165.18853	93	3.8
1998	23-jun	88	51	937364	47.5	30	0.49	2.943	18.155	D-06	56.00463	-164.58755	92	3.3
1998	19-jun	89	27	937433	123	87	0.52	2.988	17.28	D-07	55.98912	-163.98488	90	3.6
1998	18-jun	88	30	937369	24.1	26	0.46	2.503	18.076	D-08	55.98737	-163.3915	86
1998	17-jun	89	24	937430	38.43	18	0.52	2.879	18.265	D-09	56.0087	-162.8159	79	4.1
1998	16-jun	88	26	937391	45.415	93	0.5	2.781	15.459	D-10	55.99605	-162.24253	71	5.4
1998	3-jul	89	83	937489	41	18	0.48	2.635	18.99	D-18	55.97497	-168.20935	148	3.7
1998	2-jul	89	79	937485	0	0	0.52	2.844	18.779	E-01	56.34545	-167.64952	128	3.9
1998	2-jul	88	84	937318	0	0	0.49	2.647	18.435	E-02	56.33138	-167.04013	113
1998	28-jun	89	57	937463	36.1	14	0.51	2.869	18.43	E-03	56.32428	-166.4158	104	3.6
1998	28-jun	88	61	937348	13.507	11	0.52	2.935	18.161	E-04	56.32348	-165.79727	92	3.5
1998	23-jun	89	47	937453	197.51	257	0.51	2.866	17.852	E-05	56.34267	-165.2058	73	3
1998	23-jun	88	49	937362	128.329	92	0.49	2.683	17.008	E-06	56.32397	-164.59792	86	3.6
1998	19-jun	89	28	937434	193.33	146	0.51	3.105	18.633	E-07	56.35282	-163.99733	86	3.2
1998	18-jun	88	31	937370	14.057	19	0.48	2.73	17.124	E-08	56.32192	-163.39205	86	3.3
1998	17-jun	89	23	937429	72.6	33	0.52	2.835	18.241	E-09	56.3435	-162.80402	78	4
1998	16-jun	88	25	937390	56.513	42	0.49	2.74	15.952	E-10	56.32327	-162.20077	75	3.8
1998	12-jun	89	9	937415	76.12	17	0.51	2.847	16.822	E-11	56.32082	-161.61792	65	3.9
1998	11-jun	88	12	937404	36.035	112	0.49	2.735	15.161	E-12	56.33255	-160.98608	53	5.4
1998	3-jul	89	84	937490	14.7	10	0.52	2.891	19.161	E-18	56.304	-168.24323	154	3.7
1998	6-jul	88	95	937303	69.5	39	0.55	3.006	18.11	E-19	56.3284	-168.85022	128	3.8
1998	6-jul	88	96	937304	72.1	29	0.26	1.387	19.12	E-20	56.34472	-169.48623	140	3.9
1998	12-jul	88	125	937281	25.5	7	0.54	2.911	18.701	E-21	56.34722	-170.07562	108
1998	12-jul	88	126	937282	34.553	9	0.53	2.822	18.29	E-22	56.32922	-170.65515	119
1998	2-jul	89	78	937484	52.3	23	0.48	2.781	16.452	F-01	56.67757	-167.68488	102	3.4
1998	2-jul	88	83	937317	22.72	8	0.49	2.745	16.884	F-02	56.69408	-167.0815	93
1998	28-jun	89	58	937464	0.8	1	0.51	2.871	18.11	F-03	56.65548	-166.43195	85	3.3
1998	28-jun	88	62	937349	9.676	13	0.51	2.937	17.749	F-04	56.6386	-165.82288	79	3.3
1998	23-jun	89	46	937452	72.17	31	0.52	2.902	17.837	F-05	56.67465	-165.21902	73	3
1998	23-jun	88	48	937361	28.849	14	0.5	2.844	17.517	F-06	56.66728	-164.6056	75	3.1
1998	19-jun	89	29	937435	37.19	27	0.52	3.289	18.439	F-07	56.64002	-163.98163	76	3.1
1998	19-jun	88	32	937371	71.028	44	0.5	2.683	17.095	F-08	56.67422	-163.4083	75	3.4
1998	16-jun	89	22	937428	22.78	28	0.51	2.836	17.211	F-09	56.6766	-162.78613	72	3.5
1998	15-jun	88	24	937389	10	6	0.5	2.746	16.064	F-10	56.67665	-162.18457	65	3.3
1998	12-jun	89	10	937416	235.2	215	0.53	2.857	16.873	F-11	56.65952	-161.5841	90	3.2
1998	12-jun	88	13	937405	23.449	24	0.5	2.671	15.969	F-12	56.65738	-160.986	68	4.1
1998	11-jun	89	8	937414	59.64	104	0.52	2.934	16.858	F-13	56.67593	-160.36872	60	4.2
1998	11-jun	88	11	937403	3.4	16	0.51	2.746	15.037	F-14	56.6826	-159.70982	36	6
1998	5-jul	88	94	937302	60.9	30	0.52	2.851	18.625	F-18	56.68137	-168.28585	106	3.8
1998	5-jul	89	89	937495	92.761	28	0.4	2.134	19.301	F-19	56.67302	-168.87713	101	3.6
1998	6-jul	88	97	937305	26.161	20	0.5	2.642	17.005	F-20	56.6653	-169.52158	79	4.7
1998	12-jul	88	124	937280	13.1	4	0.52	2.84	18.04	F-21	56.68227	-170.16232	98	3.9
1998	12-jul	88	127	937283	94.781	22	0.53	2.846	18.29	F-22	56.64983	-170.7425	113	3.8
1998	12-jul	89	120	937526	4	1	0.53	2.941	19.12	F-23	56.67255	-171.35033	119	3.6
1998	12-jul	89	121	937527	21	11	0.55	2.898	18.704	F-24	56.65708	-171.97052	126	3.6
1998	14-jul	89	132	937538	11.5	2	0.53	2.811	19.094	F-25	56.67447	-172.57537	136	3.6
1998	2-jul	89	77	937483	79.2	28	0.51	2.888	17.193	G-01	57.00748	-167.70432	77	3.6
1998	2-jul	88	82	937316	15.097	14	0.51	2.819	16.1	G-02	57.01603	-167.10425	74	3.7
1998	28-jun	89	59	937465	16.427	27	0.53	2.973	17.827	G-03	56.99007	-166.46448	74	3.6
1998	28-jun	88	63	937350	102.047	54	0.53	2.805	18.298	G-04	56.98327	-165.85558	73	3
1998	23-jun	89	45	937451	21.24	13	0.51	2.756	17.674	G-05	57.00922	-165.21953	69	2.2
1998	23-jun	88	47	937360	25.506	23	0.5	2.693	17.199	G-06	57.0101	-164.61433	68	2.9
1998	20-jun	89	30	937436	166.17	181	0.51	2.875	17.503	G-07	56.98695	-163.9684	69	3
1998	19-jun	88	33	937372	190.048	74	0.49	2.754	16.618	G-08	56.99888	-163.38672	65	3.3
1998	16-jun	89	21	937427	10.1	15	0.52	2.849	16.857	G-09	57.00977	-162.78523	61	3.3
1998	15-jun	88	23	937388	7.253	25	0.49	2.745	16.24	G-10	57.00432	-162.17308	62	3.4
1998	13-jun	89	11	937417	29.54	40	0.51	2.829	17.116	G-11	56.99077	-161.56695	72	3
1998	12-jun	88	14	937406	53.594	43	0.48	2.739	15.724	G-12	56.98055	-160.94823	68	3.4
1998	11-jun	89	7	937413	41.658	51	0.52	2.862	17.251	G-13	57.00932	-160.33387	63	3.8
1998	11-jun	88	10	937402	113.332	248	0.49	2.621	15.853	G-14	57.00402	-159.6847	56	4.9
1998	9-jun	89	1	937407	174.1	102	0.51	2.755	16.695	G-15	56.9896	-159.1207	34	5.4
1998	5-jul	88	93	937327	19	10	0.51	2.705	17.537	G-18	57.0054	-168.34545	81	3.8
1998	5-jul	89	87	937493	196.8	47	0.53	2.817	18.1	G-19	57.00057	-168.96987	80	3.8
1998	5-jul	89	86	937492	4.929	12	0.53	2.906	17.127	G-20	56.99897	-169.5701	60	3
1998	5-jul	89	85	937491	11.066	2	0.52	2.86	17.512	G-21	57.00205	-170.17845	69	4.1
1998	12-jul	89	118	937524	33.7	11	0.54	2.853	18.667	G-22	57.00958	-170.77465	95	4
1998	12-jul	89	119	937525	66.7	29	0.54	2.924	19.077	G-23	57.015	-171.38337	109	3.5
1998	12-jul	89	122	937528	40.3	24	0.35	1.83	18.115	G-24	56.9965	-172.03415	117	3.6
1998	14-jul	89	131	937537	38.8	10	0.53	2.88	19.342	G-25	57.01217	-172.65478	122	3.3
1998	14-jul	88	137	937267	4.2	1	0.5	2.786	18.49	G-26	57.01858	-173.24868	140	3.6
1998	5-jul	89	88	937494	107.7	25	0.54	2.802	18.751	GF1918	56.84922	-168.62517	96	3.6
1998	6-jul	89	90	937496	30	12	0.52	2.859	18.388	GF2019	56.83388	-169.27748	81	3.4
1998	6-jul	89	91	937497	106	21	0.54	3.157	18.338	GF2120	56.8313	-169.87973	73	4.3
1998	12-jul	88	123	937279	111.455	32	0.51	2.77	18.165	GF2221	56.84928	-170.48888	102	3.9
1998	2-jul	89	76	937482	17.049	12	0.51	2.854	17.354	H-01	57.34372	-167.73858	73	3.4
1998	2-jul	88	81	937315	11.117	5	0.49	2.699	16.503	H-02	57.34942	-167.10612	71	2.9
1998	29-jun	89	60	937466	87.714	75	0.51	2.839	17.428	H-03	57.32403	-166.48247	70	3.3
1998	28-jun	88	64	937351	30.506	14	0.48	2.717	16.346	H-04	57.31265	-165.87263	69	2
1998	23-jun	89	44	937450	2.95	5	0.51	2.806	17.387	H-05	57.34288	-165.25303	65	2.6
1998	23-jun	88	46	937359	12.854	31	0.5	2.762	16.509	H-06	57.33873	-164.62973	67	2.8
1998	20-jun	89	31	937437	15.53	55	0.51	2.869	17.111	H-07	57.32202	-163.98607	62	3.2
1998	20-jun	88	34	937373	20.627	58	0.51	2.811	16.599	H-08	57.31835	-163.35028	54	3.7
1998	16-jun	89	20	937426	68.96	79	0.52	2.888	17.434	H-09	57.34305	-162.76782	50	3.7
1998	15-jun	88	22	937387	21.734	67	0.49	2.672	15.721	H-10	57.32513	-162.1528	51	3.9
1998	13-jun	89	12	937418	48.3	130	0.5	2.787	16.648	H-11	57.32312	-161.53633	57	3.6
1998	12-jun	88	15	937380	35.088	51	0.51	2.731	15.719	H-12	57.327	-160.93652	62	3.6
1998	10-jun	89	6	937412	135	265	0.52	2.949	17.608	H-13	57.34042	-160.30338	62	4.1
1998	10-jun	88	9	937401	186.1	121	0.49	2.722	16.348	H-14	57.34	-159.69383	55	4.5
1998	9-jun	89	2	937408	195.24	83	0.51	2.851	17.37	H-15	57.32235	-159.0669	50	4.9
1998	9-jun	88	1	937393	34.576	234	0.5	2.664	17.31	H-16	57.32415	-158.43122	33	5.6
1998	7-jul	88	98	937306	83.139	76	0.53	2.857	17.529	H-18	57.33557	-168.36815	74	3.6
1998	7-jul	89	92	937498	80.934	183	0.54	2.87	17.95	H-19	57.33383	-168.98878	71	3.1
1998	11-jul	88	121	937277	52.106	133	0.52	2.889	17.23	H-20	57.33867	-169.6315	63	2.4
1998	11-jul	88	122	937278	4.4	2	0.51	2.843	17.325	H-21	57.3327	-170.18932	54	4.3
1998	11-jul	89	116	937522	77.181	40	0.52	2.93	18.236	H-22	57.33388	-170.8547	83	3.9
1998	13-jul	89	123	937529	68.8	28	0.52	2.895	18.525	H-23	57.32662	-171.46692	101	3.4
1998	13-jul	88	128	937284	89.8	30	0.54	2.891	18.639	H-24	57.31883	-172.09025	109	3.5
1998	14-jul	89	130	937536	18.9	10	0.54	2.897	19.403	H-25	57.35697	-172.8136	117	3
1998	14-jul	88	136	937266	47.6	14	0.48	2.747	18.63	H-26	57.34692	-173.33048	120	3.1
1998	5-jul	88	92	937326	122.436	29	0.5	2.758	16.864	HG1918	57.16268	-168.66825	76	3.7
1998	5-jul	88	91	937325	63.881	35	0.54	2.892	16.59	HG2019	57.15905	-169.35703	72	2.9
1998	5-jul	88	90	937324	33.727	81	0.51	2.717	16.341	HG2120	57.15607	-169.86378	55	4.9
1998	2-jul	89	75	937481	13.66	20	0.51	2.809	17.301	I-01	57.6757	-167.77045	69	2.9
1998	2-jul	88	80	937340	69.836	87	0.5	2.721	16.997	I-02	57.66088	-167.13543	68	3.3
1998	29-jun	89	61	937467	27.3	44	0.51	2.931	17.887	I-03	57.65717	-166.50067	67	2.2
1998	29-jun	88	65	937352	45.924	74	0.5	2.733	17.693	I-04	57.66415	-165.88403	64	2.3
1998	22-jun	89	43	937449	98.29	164	0.51	2.927	17.716	I-05	57.67775	-165.25398	58	2.8
1998	22-jun	88	45	937358	110.302	240	0.5	2.686	16.318	I-06	57.68362	-164.62005	53	3.6
1998	20-jun	89	32	937438	192.12	317	0.51	2.884	16.515	I-07	57.65333	-163.98685	52	4.2
1998	20-jun	88	35	937374	25.651	87	0.51	2.838	16.962	I-08	57.64488	-163.36315	47	3.6
1998	15-jun	89	19	937425	38.48	120	0.52	2.937	16.689	I-09	57.67695	-162.75338	44	3.8
1998	14-jun	88	21	937386	11.456	38	0.51	2.772	15.73	I-10	57.68093	-162.12388	48	3.8
1998	14-jun	89	13	937419	33.38	70	0.51	2.814	16.455	I-11	57.6548	-161.49603	54	3.4
1998	13-jun	88	16	937381	43.805	118	0.5	2.762	15.436	I-12	57.65578	-160.88867	57	3.9
1998	10-jun	89	5	937411	21.2	54	0.51	2.795	17.311	I-13	57.67682	-160.2717	55	3.9
1998	10-jun	88	8	937400	25.852	94	0.5	2.847	16.258	I-14	57.67532	-159.64467	50	4.2
1998	9-jun	89	3	937409	56.4	22	0.52	2.88	17.698	I-15	57.65798	-159.0175	48	4.1
1998	9-jun	88	2	937394	166.801	97	0.51	2.333	15.491	I-16	57.66305	-158.3527	33
1998	7-jul	88	100	937308	90.343	29	0.52	2.823	16.388	I-18	57.6554	-168.43202	70	3.4
1998	7-jul	89	94	937500	0.534	5	0.52	2.857	17.783	I-19	57.65662	-169.03938	69	2.4
1998	11-jul	88	119	937301	11.092	18	0.51	2.801	17.23	I-20	57.66633	-169.67758	72	2.1
1998	11-jul	88	118	937300	21.039	42	0.54	3.028	16.9	I-21	57.66665	-170.30842	74	3.3
1998	11-jul	89	114	937520	246.5	75	0.52	2.78	18.502	I-22	57.67708	-170.90313	86	3.1
1998	13-jul	89	124	937530	57.015	23	0.53	3.038	18.141	I-23	57.65735	-171.53307	100	3.3
1998	13-jul	88	129	937285	55.8	19	0.52	2.93	18.29	I-24	57.65445	-172.1575	108	3.1
1998	14-jul	89	129	937535	85.7	20	0.53	2.771	19.205	I-25	57.67875	-172.80758	121	3
1998	14-jul	88	135	937265	20.4	9	0.53	2.906	18.075	I-26	57.68927	-173.4058	147	3.3
1998	7-jul	88	99	937307	15.532	15	0.52	2.883	17.272	IH1918	57.48925	-168.72632	72	3.2
1998	7-jul	89	93	937499	58.485	85	0.53	2.937	18.133	IH2019	57.49067	-169.3634	71	2.7
1998	11-jul	88	120	937276	38.767	96	0.51	2.763	17.23	IH2120	57.51012	-169.95217	69	3.1
1998	11-jul	89	115	937521	138.319	76	0.53	2.925	17.511	IH2221	57.50397	-170.58427	74	3.7
1998	1-jul	89	74	937480	36.623	60	0.51	2.871	17.23	J-01	58.01078	-167.8006	67	2.9
1998	1-jul	88	79	937339	20.761	43	0.5	2.783	17.483	J-02	58.0302	-167.17785	66	2.8
1998	29-jun	89	62	937468	49.832	66	0.52	2.91	17.652	J-03	57.9907	-166.51278	61	2.8
1998	29-jun	88	66	937353	10.541	48	0.48	2.674	16.693	J-04	57.99157	-165.91017	56	3.5
1998	22-jun	89	42	937448	300.05	371	0.51	2.914	16.916	J-05	58.01208	-165.25857	47	3.4
1998	22-jun	88	44	937357	36.3	60	0.51	2.993	16.249	J-06	58.00777	-164.63275	45	3.8
1998	20-jun	89	33	937439	81.35	137	0.52	2.856	16.572	J-07	57.98695	-163.9912	46	3.3
1998	20-jun	88	36	937375	14.858	46	0.51	3.058	16.794	J-08	57.98362	-163.37138	43	4.3
1998	15-jun	89	18	937424	47.5	46	0.5	2.866	16.127	J-09	58.01388	-162.74728	43	3.8
1998	14-jun	88	20	937385	13.949	14	0.5	2.914	14.476	J-10	58.00365	-162.13415	38	3.7
1998	14-jun	89	14	937420	96.28	141	0.5	2.743	16.428	J-11	57.99023	-161.4875	56	3.5
1998	13-jun	88	17	937382	353.952	617	0.51	2.82	15.28	J-12	57.98575	-160.84952	46	4
1998	10-jun	88	6	937398	143.144	347	0.5	2.691	16.61	J-13	58.02008	-160.21292	51	3.8
1998	10-jun	88	7	937399	103.218	98	0.5	2.705	15.514	J-14	58.0018	-159.65077	42	4.1
1998	9-jun	89	4	937410	31	10	0.51	2.714	16.98	J-15	57.98753	-158.96658	42	4.4
1998	9-jun	88	3	937395	30.2	13	0.47	2.746	16.25	J-16	57.9949	-158.31277	36	5.1
1998	7-jul	88	102	937310	21.389	36	0.52	2.745	16.831	J-18	57.99165	-168.45403	68
1998	7-jul	89	96	937502	62.872	99	0.52	2.794	17.847	J-19	57.99368	-169.0715	70	2.1
1998	10-jul	88	116	937298	14.987	9	0.5	2.824	17.159	J-20	58.01455	-169.70925	71	1.7
1998	11-jul	89	112	937518	9.7	23	0.53	2.854	18.057	J-21	58.01043	-170.32805	75	2.2
1998	13-jul	89	126	937532	132.144	57	0.51	2.867	18.254	J-22	57.99357	-170.96988	87	2.5
1998	13-jul	89	125	937531	106.245	26	0.52	2.869	18.36	J-23	57.99293	-171.59048	98	3
1998	13-jul	88	130	937286	67.517	17	0.5	2.752	18.04	J-24	57.98257	-172.22637	105	2.8
1998	14-jul	89	128	937534	30.423	11	0.54	2.825	18.624	J-25	58.0122	-172.87715	109	2.8
1998	14-jul	88	134	937264	30.3	8	0.53	2.816	18.933	J-26	57.99262	-173.487	117	3
1998	7-jul	88	101	937309	14.572	26	0.51	2.855	16.969	JI1918	57.821	-168.712	71	2.7
1998	7-jul	89	95	937501	0	0	0.52	2.989	17.761	JI2019	57.82285	-169.36862	66	1.6
1998	10-jul	88	117	937299	5.4	8	0.52	2.921	17.794	JI2120	57.8461	-169.95805	71
1998	11-jul	89	113	937519	50.4	22	0.53	2.804	18.057	JI2221	57.8427	-170.61038	79	2.6
1998	1-jul	89	73	937479	14.667	43	0.52	2.933	17.213	K-01	58.32468	-167.83375	61	2.8
1998	1-jul	88	78	937338	49.467	87	0.5	2.656	16.168	K-02	58.34702	-167.21493	54	3.3
1998	29-jun	89	63	937469	15.273	27	0.51	2.882	17.21	K-03	58.32242	-166.54772	48	3.6
1998	29-jun	88	67	937328	8.1	29	0.51	2.995	16.574	K-04	58.31195	-165.9303	45	4.1
1998	22-jun	89	41	937447	50.01	116	0.52	2.958	16.851	K-05	58.34333	-165.28722	42	3.2
1998	22-jun	88	43	937356	11.754	57	0.51	2.852	16.357	K-06	58.33967	-164.6415	44	3.7
1998	20-jun	89	34	937440	14.69	20	0.52	2.946	16.548	K-07	58.32027	-163.98753	38
1998	21-jun	88	37	937376	26.302	10	0.5	2.734	15.962	K-08	58.34163	-163.35118	38	4.7
1998	15-jun	89	17	937423	14.3	6	0.52	2.898	16.42	K-09	58.34763	-162.7262	32	4.3
1998	14-jun	88	19	937384	49.726	33	0.49	2.76	15.429	K-10	58.3258	-162.04232	47	4.4
1998	14-jun	89	15	937421	50.1	28	0.28	1.561	15.208	K-11	58.20935	-161.5486	40	4.1
1998	13-jun	88	18	937383	804.153	397	0.49	2.755	14.447	K-12	58.31688	-160.72063	23	5.9
1998	10-jun	88	5	937397	11.9	45	0.26	1.333	15.31	K-13	58.29062	-159.9635	45	4.7
1998	9-jun	88	4	937396	3.171	6	0.38	1.864	14.349	K-14	58.33608	-159.48863	24	6.3
1998	8-jul	88	103	937311	23.705	22	0.53	2.97	17.173	K-18	58.29965	-168.4699	66	2.9
1998	7-jul	89	97	937503	16.35	54	0.54	2.938	18.083	K-19	58.3245	-169.11585	68	1.8
1998	10-jul	88	115	937297	8.6	6	0.5	2.85	17.7	K-20	58.34705	-169.7273	70	1.3
1998	10-jul	89	111	937517	7.9	17	0.53	2.872	18.709	K-21	58.34517	-170.38468	74	1.5
1998	13-jul	89	127	937533	125.879	153	0.52	2.808	18.471	K-22	58.32213	-171.00662	84	2.1
1998	19-jul	89	133	937539	97.7	37	0.53	2.836	18.55	K-23	58.32103	-171.65052	96	2.2
1998	13-jul	88	131	937287	128.481	32	0.52	2.902	18.04	K-24	58.31652	-172.29113	102	2.4
1998	13-jul	88	132	937288	48.564	23	0.55	3.198	18.615	K-25	58.33338	-172.89643	109	2.5
1998	14-jul	88	133	937263	72.5	29	0.53	2.834	18.834	K-26	58.33363	-173.56438	114	2.9
1998	23-jul	89	156	937562	11.5	3	0.54	3.005	18.716	K-27	58.33313	-174.3016	160	3.2
1998	1-jul	89	72	937478	41.56	75	0.52	2.843	16.657	L-01	58.67727	-167.87203	47	3.8
1998	1-jul	88	77	937337	9.7	19	0.51	2.758	16.14	L-02	58.68622	-167.22145	45	4
1998	29-jun	89	64	937470	12.898	18	0.49	2.809	16.237	L-03	58.65392	-166.5637	42	3.6
1998	29-jun	88	68	937329	6.1	0	0.5	2.842	15.763	L-04	58.6437	-165.92892	39	4.3
1998	22-jun	89	40	937446	23.4	83	0.5	2.806	16.386	L-05	58.67885	-165.3042	37	4.2
1998	22-jun	88	42	937355	24.8	42	0.49	2.823	15.246	L-06	58.68142	-164.66153	35
1998	21-jun	89	35	937441	9.253	5	0.51	2.884	15.838	L-07	58.6538	-163.97975	33
1998	21-jun	88	38	937377	11.684	27	0.51	2.715	15.195	L-08	58.65612	-163.35453	33	5.1
1998	15-jun	89	16	937422	118.4	53	0.51	2.804	15.509	L-09	58.65825	-162.70642	26	4.7
1998	8-jul	88	104	937312	28.991	82	0.51	2.823	15.816	L-18	58.64927	-168.49948	54	3.5
1998	8-jul	89	98	937504	15.5	6	0.53	2.696	17.621	L-19	58.6583	-169.14853	63	2.7
1998	10-jul	88	114	937296	5.1	8	0.5	2.756	17.943	L-20	58.68455	-169.78642	68	1.8
1998	10-jul	89	110	937516	1.3	3	0.53	2.95	18.14	L-21	58.66833	-170.4407	74	1.4
1998	19-jul	88	138	937233	20.3	15	0.52	2.834	17.768	L-22	58.65102	-171.07755	83	2
1998	19-jul	89	134	937540	64.3	17	0.54	2.947	19.067	L-23	58.65893	-171.7233	93	1.9
1998	23-jul	89	153	937559	97.8	36	0.53	2.905	18.762	L-24	58.67532	-172.3669	102	2.2
1998	23-jul	89	154	937560	122.829	51	0.54	2.942	18.618	L-25	58.6676	-172.98327	112	2.3
1998	23-jul	89	155	937561	30.688	16	0.56	2.974	18.732	L-26	58.67923	-173.62932	126	2.8
1998	24-jul	89	157	937563	39	16	0.54	3.001	18.562	L-27	58.65937	-174.27625	157	2.8
1998	24-jul	89	158	937564	188	78	0.55	2.972	19.1	L-28	58.73853	-174.95603	143	2.9
1998	29-jul	88	193	937257	23.4	9	0.48	2.707	18.848	L-29	58.6778	-175.55728	136	3
1998	29-jul	89	187	937593	12.7	6	0.54	2.934	19.264	L-30	58.6666	-176.22412	140	2.7
1998	29-jul	89	186	937592	108.7	27	0.54	2.99	19.047	L-31	58.68072	-176.83812	134	2.9
1998	1-jul	89	71	937477	9	34	0.5	2.843	15.997	M-01	59.0127	-167.88675	42	3.8
1998	1-jul	88	76	937336	40.7	59	0.51	2.752	15.454	M-02	59.0116	-167.24788	41	3.9
1998	30-jun	88	74	937334	14.96	7	0.5	2.748	15.813	M-03	59.02245	-166.57195	35	4.4
1998	29-jun	88	69	937330	27.204	18	0.51	2.799	15.771	M-04	58.9664	-165.98067	31	4.6
1998	22-jun	89	39	937445	0.3	1	0.52	2.848	16.281	M-05	59.01502	-165.3018	26	4.9
1998	22-jun	88	41	937354	0	0	0.51	2.707	15.286	M-06	59.00913	-164.6698	29	5.4
1998	21-jun	89	36	937442	5.72	2	0.52	2.885	17.632	M-07	58.9859	-163.98668	29	5.3
1998	21-jun	88	39	937378	4.9	10	0.51	2.945	15.887	M-08	58.98772	-163.3398	23	6.1
1998	8-jul	88	105	937313	36	67	0.52	2.839	16.135	M-18	58.98868	-168.53938	47	4.1
1998	8-jul	89	99	937505	53.638	91	0.52	2.899	16.878	M-19	58.99248	-169.17985	54	3
1998	10-jul	88	113	937295	25.5	29	0.52	2.949	17.937	M-20	59.01985	-169.83737	64	2.2
1998	10-jul	89	109	937515	4.7	2	0.54	2.985	18.14	M-21	59.01015	-170.47752	71	1.5
1998	19-jul	88	139	937234	8.1	5	0.53	2.905	17.779	M-22	58.98197	-171.13418	78	1.5
1998	19-jul	89	135	937541	23.9	33	0.54	2.964	18.292	M-23	58.99165	-171.787	87	1.7
1998	23-jul	89	152	937558	135.2	41	0.53	2.822	19.021	M-24	59.0102	-172.43903	99	2
1998	23-jul	88	162	937231	90.6	34	0.49	2.822	16.825	M-25	59.01655	-173.08615	107	2
1998	24-jul	88	163	937223	91.9	30	0.5	2.778	17.89	M-26	59.00217	-173.68867	115	2.5
1998	24-jul	88	164	937232	70.8	27	0.54	2.944	19.594	M-27	58.99858	-174.34072	128	2.5
1998	24-jul	89	159	937565	43.7	16	0.53	2.851	19.148	M-28	58.99213	-175.0101	129	2.7
1998	29-jul	88	192	937222	18.9	8	0.51	2.909	18.863	M-29	58.99963	-175.76182	134
1998	29-jul	88	191	937256	62.5	20	0.51	2.821	19.011	M-30	59.01278	-176.32413	134
1998	29-jul	89	185	937591	102.6	36	0.54	3.012	19.433	M-31	58.99822	-176.96918	135	2.8
1998	29-jul	89	184	937590	12.6	5	0.54	2.814	19.394	M-32	59.00393	-177.5928	133	2.8
1998	1-jul	89	70	937476	25.9	32	0.5	2.868	15.774	N-01	59.34617	-167.91857	41	3.7
1998	1-jul	88	75	937335	2.8	5	0.51	2.74	15.52	N-02	59.3259	-167.24372	34	5.1
1998	30-jun	88	73	937333	10.3	5	0.51	2.643	15.815	N-03	59.3547	-166.60195	30	5.4
1998	30-jun	88	70	937331	0	0	0.52	2.733	15.448	N-04	59.31668	-165.94542	22
1998	21-jun	89	38	937444	17.26	6	0.53	2.965	15.955	N-05	59.33633	-165.32188	18	5.5
1998	21-jun	88	40	937379	8.539	11	0.5	2.956	16.959	N-06	59.33218	-164.6471	23	6.4
1998	21-jun	89	37	937443	0.93	6	0.53	2.885	16.177	N-07	59.32058	-163.99792	18
1998	8-jul	88	106	937314	6.4	17	0.5	2.734	15.478	N-18	59.3136	-168.57522	42	4
1998	8-jul	89	100	937506	44.822	80	0.52	2.881	16.824	N-19	59.32087	-169.23097	50	3.4
1998	9-jul	89	107	937513	134.653	214	0.53	2.808	18.125	N-20	59.34432	-169.87178	61	2.8
1998	10-jul	89	108	937514	13.3	10	0.52	2.887	18.116	N-21	59.34818	-170.53532	68	1.9
1998	19-jul	88	140	937235	1.1	2	0.52	2.864	18.188	N-22	59.31978	-171.17495	76	1.3
1998	19-jul	89	136	937542	24.6	18	0.54	2.947	19.387	N-23	59.32637	-171.83353	81	1.3
1998	22-jul	89	151	937557	135.7	52	0.41	2.1	18.843	N-24	59.34413	-172.50105	88	1.6
1998	23-jul	88	161	937230	67	20	0.5	2.755	16.742	N-25	59.32762	-173.18252	101	1.7
1998	23-jul	88	160	937229	107.3	39	0.53	2.938	18.756	N-26	59.34218	-173.77782	108
1998	24-jul	88	165	937258	49.5	22	0.51	2.837	18.265	N-27	59.3182	-174.43707	121	2
1998	24-jul	89	160	937566	144.667	35	0.54	2.979	18.88	N-28	59.32215	-175.09632	132	2.3
1998	28-jul	88	189	937254	34.4	10	0.51	3.173	17.7	N-29	59.34772	-175.75525	137	2.3
1998	29-jul	88	190	937255	88.2	28	0.5	2.739	18.515	N-30	59.3444	-176.37962	135
1998	29-jul	89	183	937589	6.3	2	0.56	3.017	19.115	N-31	59.3447	-177.0561	154
1998	30-jun	89	66	937472	12.5	21	0.55	2.824	16.069	O-01	59.66515	-167.95178	34	3.9
1998	30-jun	89	65	937471	13.2	3	0.51	2.885	16.303	O-02	59.6541	-167.27997	32	5.2
1998	30-jun	88	72	937268	0	0	0.52	2.951	16.005	O-03	59.66525	-166.60437	29	6.1
1998	30-jun	88	71	937332	0.5	6	0.44	2.435	15.635	O-04	59.6396	-165.95863	26	6.6
1998	8-jul	88	107	937289	9.9	53	0.5	2.764	15.665	O-18	59.64785	-168.61663	37	4.1
1998	8-jul	89	101	937507	73.729	131	0.53	2.896	17.111	O-19	59.65537	-169.27132	48	3.6
1998	9-jul	89	106	937512	161.933	321	0.54	2.947	17.764	O-20	59.67555	-169.91695	57	3
1998	9-jul	89	105	937511	5.6	6	0.52	2.831	17.89	O-21	59.67637	-170.5891	67	2.2
1998	19-jul	88	141	937236	3.2	4	0.53	2.969	19.394	O-22	59.65382	-171.2352	73	1.1
1998	20-jul	89	137	937543	44.956	55	0.53	2.871	18.243	O-23	59.65478	-171.89975	78	1.1
1998	22-jul	89	149	937555	129.7	79	0.53	2.898	18.591	O-24	59.6776	-172.57005	84	1.5
1998	22-jul	88	157	937226	47.6	29	0.52	2.866	18.239	O-25	59.67618	-173.25733	96	1.8
1998	23-jul	88	158	937227	68.3	18	0.55	3.121	18.525	O-26	59.68027	-173.89163	104
1998	24-jul	88	166	937259	19.1	7	0.52	2.935	18.472	O-27	59.65005	-174.45078	116	1.7
1998	24-jul	89	161	937567	71.491	14	0.55	3.003	18.801	O-28	59.6391	-175.1168	126	1.8
1998	28-jul	88	188	937253	52.6	11	0.5	2.785	17.268	O-29	59.6678	-175.88572	137
1998	28-jul	88	187	937252	73.9	21	0.51	2.758	17.928	O-30	59.6822	-176.5426	137
1998	28-jul	89	182	937588	7.9	2	0.56	3.037	18.924	O-31	59.68023	-177.14898	172	2.7
1998	22-jul	89	150	937556	151.9	52	0.37	2.048	18.844	ON2524	59.50773	-172.88398	93	1.6
1998	23-jul	88	159	937228	60.2	34	0.51	2.846	18.366	ON2625	59.51027	-173.52602	102
1998	30-jun	89	67	937473	18.916	13	0.53	3.135	15.908	P-01	59.9972	-167.98727	26	4.8
1998	9-jul	88	108	937290	15.3	34	0.51	2.874	15.627	P-18	59.9756	-168.65135	37	4.1
1998	8-jul	89	102	937508	24.826	188	0.52	3.03	16.848	P-19	59.98813	-169.32033	46	3.3
1998	9-jul	88	112	937294	89.115	143	0.5	2.701	16.47	P-20	60.01822	-169.98378	56	2.9
1998	9-jul	89	104	937510	13.8	28	0.53	2.913	17.902	P-21	60.01162	-170.63035	65	2.2
1998	20-jul	88	142	937214	21.6	41	0.52	2.882	17.448	P-22	59.98655	-171.29833	70	1
1998	20-jul	89	138	937544	67.947	103	0.52	2.793	17.617	P-23	59.98723	-171.96145	67	0.7
1998	21-jul	89	145	937551	53.2	85	0.36	1.938	17.861	P-24	60.01338	-172.64052	66	1
1998	22-jul	88	154	937249	78.1	190	0.52	2.851	17.666	P-25	60.00258	-173.353	75	1.2
1998	22-jul	88	155	937224	39.6	17	0.54	2.93	18.575	P-26	60.00093	-173.91448	96	1.7
1998	24-jul	88	168	937261	45.6	12	0.54	2.938	18.679	P-27	59.99043	-174.57333	109	1.4
1998	25-jul	89	162	937568	48.7	13	0.53	2.892	19.13	P-28	59.9885	-175.26665	118	1.5
1998	28-jul	88	185	937250	4	1	0.52	2.846	18.558	P-29	59.98135	-175.9185	131	1.7
1998	28-jul	88	186	937251	38.1	7	0.5	2.893	17.056	P-30	60.00095	-176.69183	142	2.4
1998	28-jul	89	181	937587	8.3	5	0.38	2.019	18.508	P-31	60.01067	-177.22595	137	2.5
1998	28-jul	89	180	937586	23.8	11	0.55	2.929	18.359	P-32	60.01142	-177.93623	142	2
1998	22-jul	89	147	937553	133.118	129	0.53	2.867	18.438	PO2423	59.84757	-172.25272	76	1.1
1998	22-jul	89	148	937554	49.005	33	0.54	2.887	18.631	PO2524	59.84055	-172.84782	80	1.2
1998	22-jul	88	156	937225	68.3	30	0.52	2.813	18.056	PO2625	59.84375	-173.61092	95	1.8
1998	24-jul	88	167	937260	39.2	20	0.52	2.928	18.582	PO2726	59.82003	-174.25908	108	1.6
1998	30-jun	89	68	937474	18.9	12	0.52	3.057	16.706	Q-01	60.31035	-167.98218	32	5.6
1998	30-jun	89	69	937475	62.4	19	0.52	3.003	16.268	Q-02	60.3369	-167.303	32	5.9
1998	9-jul	88	109	937291	31.1	64	0.51	2.748	15.514	Q-18	60.31115	-168.67198	38	4.8
1998	9-jul	88	110	937292	11.474	79	0.53	2.88	16.49	Q-19	60.33032	-169.28513	44	3.6
1998	9-jul	88	111	937293	30.492	79	0.51	2.862	17.291	Q-20	60.3291	-170.02803	54	2.8
1998	9-jul	89	103	937509	24.1	42	0.28	1.465	18.261	Q-21	60.34642	-170.66237	62	2.2
1998	20-jul	88	143	937215	114	123	0.5	2.777	18.953	Q-22	60.317	-171.35198	67	1
1998	20-jul	89	139	937545	260.545	748	0.53	2.898	17.386	Q-23	60.31838	-172.06582	59	0.9
1998	21-jul	89	143	937549	61.2	85	0.29	1.416	18.465	Q-25	60.33253	-173.42077	63	1.3
1998	21-jul	88	151	937247	51.3	23	0.51	2.806	18.483	Q-26	60.35163	-174.0825	91	1.6
1998	25-jul	88	170	937237	21	9	0.49	2.74	18.519	Q-27	60.32497	-174.67063	104	1.6
1998	25-jul	89	163	937569	45	13	0.55	2.937	19.034	Q-28	60.32327	-175.39263	112	1.5
1998	27-jul	88	184	937275	54	17	0.5	2.727	18.002	Q-29	60.32947	-176.07253	123	1.9
1998	27-jul	88	183	937274	56.2	11	0.5	2.696	17.896	Q-30	60.3495	-176.73572	138	2.4
1998	28-jul	89	179	937585	46.494	4	0.29	1.498	17.812	Q-31	60.3439	-177.39543	148	2.5
1998	21-jul	89	146	937552	25.7	56	0.53	2.887	17.702	QP2423	60.18303	-172.3429	58	2.4
1998	21-jul	89	144	937550	211	558	0.53	2.909	18.329	QP2524	60.18538	-173.0287	60	1.5
1998	22-jul	88	153	937248	94.7	60	0.51	2.766	18.078	QP2625	60.1598	-173.75832	87	1.4
1998	25-jul	88	169	937262	67.7	14	0.52	2.848	18.712	QP2726	60.15405	-174.33483	102	1.6
1998	20-jul	88	144	937216	30.8	64	0.52	2.882	19.041	R-22	60.64787	-171.43195	63	1.4
1998	20-jul	89	140	937546	28.128	37	0.53	2.881	18.561	R-23	60.65648	-172.1228	61	0.5
1998	20-jul	89	141	937547	833.491	984	0.53	2.937	17.056	R-24	60.6622	-172.77288	45	3.2
1998	21-jul	89	142	937548	240	355	0.52	2.78	17.63	R-25	60.6843	-173.4669	67	1.4
1998	21-jul	88	150	937246	64.8	16	0.5	2.874	17.696	R-26	60.68365	-174.13797	86	1.4
1998	25-jul	88	171	937238	60.6	15	0.51	2.946	18.718	R-27	60.65118	-174.80165	99	1.6
1998	25-jul	89	164	937570	21.3	14	0.56	3.103	19.319	R-28	60.656	-175.4413	107	1.6
1998	27-jul	88	181	937272	65.6	19	0.5	2.74	17.863	R-29	60.68113	-176.22458	120	1.4
1998	27-jul	88	182	937273	36	9	0.52	2.958	18.554	R-30	60.66698	-176.76857	130	2.2
1998	28-jul	89	177	937583	21.5	7	0.56	3.017	18.782	R-31	60.67693	-177.48898	146	2.3
1998	27-jul	89	176	937582	9.5	6	0.54	2.971	19.087	R-32	60.67895	-178.15442	160	2.5
1998	20-jul	88	145	937217	34.8	42	0.53	2.938	19.396	S-22	60.98162	-171.4795	59	2
1998	20-jul	88	146	937218	4.3	10	0.49	2.803	18.67	S-23	60.99955	-172.12915	64	0.5
1998	21-jul	88	147	937219	102.7	139	0.48	2.636	18.616	S-24	60.99825	-172.79525	64	1.3
1998	21-jul	88	148	937220	35.6	25	0.49	2.779	19.041	S-25	61.00072	-173.46293	75	0.6
1998	21-jul	88	149	937221	73.4	22	0.52	2.89	18.723	S-26	60.99662	-174.15267	83	1.4
1998	25-jul	88	172	937239	42.3	13	0.51	2.766	19.259	S-27	60.98948	-174.87328	90	1.5
1998	25-jul	89	165	937571	58.8	17	0.53	2.903	19.227	S-28	60.98632	-175.5439	102	1.6
1998	27-jul	88	180	937271	19.8	8	0.52	2.666	18.536	S-29	61.0159	-176.28718	113	1.6
1998	27-jul	89	174	937580	32.3	12	0.53	2.902	18.819	S-30	61.01322	-176.97662	122	2
1998	27-jul	89	175	937581	20.5	5	0.54	3.006	18.674	S-31	60.99268	-177.62268	135	2.1
1998	26-jul	88	174	937242	17.2	12	0.51	3.043	18.264	T-25	61.31712	-173.58485	75	-0.3
1998	25-jul	88	173	937240	11.2	7	0.51	2.797	17.81	T-26	61.31927	-174.3614	76	0.5
1998	25-jul	89	166	937572	57.2	17	0.55	2.959	18.421	T-27	61.32945	-175.00612	88	1
1998	26-jul	88	178	937245	24	9	0.52	2.881	19.649	T-28	61.34515	-175.64903	97
1998	27-jul	88	179	937270	13	4	0.57	3.027	18.212	T-29	61.34547	-176.31198	107	1.6
1998	27-jul	89	173	937579	53.3	25	0.54	2.94	18.707	T-30	61.3443	-176.9592	117	1.9
1998	26-jul	88	175	937241	8.9	19	0.5	2.835	18.771	U-25	61.64708	-173.65638	72	-0.5
1998	26-jul	88	176	937243	17.7	27	0.51	2.962	17.591	U-26	61.66822	-174.39472	78	0.1
1998	26-jul	88	177	937244	23.734	24	0.51	2.987	17.922	U-27	61.66365	-175.04437	86	0.7
1998	26-jul	89	171	937577	0	0	0.28	1.615	18.641	U-28	61.69047	-175.80537	96	1
1998	27-jul	89	172	937578	73.2	20	0.53	2.904	18.802	U-29	61.67817	-176.44103	105	1.4
1998	26-jul	89	167	937573	0.5	1	0.53	2.839	18.488	V-25	61.9849	-173.75495	64	-0.1
1998	26-jul	89	168	937574	25.2	25	0.56	3.07	18.586	V-26	62.00203	-174.47218	74	-0.1
1998	26-jul	89	169	937575	47.9	31	0.53	2.965	18.687	V-27	61.99985	-175.1847	82	0.6
1998	26-jul	89	170	937576	59.5	27	0.53	2.975	18.4	V-28	62.00127	-175.80808	92	1
1998	24-jun	88	56	937343	6.7	8	0.5	2.54	16.189	Z-05	54.69332	-165.1469	84	5.1
1999	7-jun	88	71	965915	1.4	1	0.48	2.724	18.526	A-02	55.01321	-166.9566	155	3.4
1999	6-jun	89	69	965573	22	7	0.5	2.742	19.583	A-03	55.01033	-166.35229	142	3.3
1999	6-jun	88	67	965911	28.7	16	0.51	2.875	17.91	A-04	55.01902	-165.7426	128	3.4
1999	1-jun	89	41	965556	100.903	29	0.49	2.709	18.607	A-05	54.99523	-165.15021	109	3.6
1999	1-jun	88	39	965894	234.7	276	0.27	1.53	16.881	A-06	54.99249	-164.58389	63	3.2
1999	6-jun	88	68	965912	49.6	34	0.49	2.782	17.628	AZ0504	54.84474	-165.5484	151	3.4
1999	7-jun	89	72	965574	25.4	10	0.53	2.891	19.528	B-01	55.34478	-167.5511	147	3.4
1999	7-jun	88	70	965914	0	0	0.47	2.766	18.427	B-02	55.36516	-166.98981	138	3.3
1999	6-jun	89	68	965601	3.2	1	0.47	2.605	19.986	B-03	55.3404	-166.3497	132	3.3
1999	6-jun	88	66	965910	0	0	0.48	2.959	20.979	B-04	55.36131	-165.76691	120	3.4
1999	1-jun	89	42	965557	18.5	8	0.52	2.858	19.396	B-05	55.32791	-165.1512	109	2.8
1999	1-jun	88	40	965895	13.2	10	0.47	2.845	17.33	B-06	55.31728	-164.6068	102	2.8
1999	30-may	89	39	965599	158	97	0.51	2.847	18.619	B-07	55.34834	-164.0274	79	2.3
1999	30-may	88	37	965923	62.1	63	0.49	2.872	16.883	B-08	55.34713	-163.41859	55	2.5
1999	7-jun	89	71	965595	16.8	4	0.5	2.84	18.927	C-01	55.66627	-167.6214	134	3.4
1999	7-jun	88	69	965913	3.1	1	0.48	2.735	19.187	C-02	55.68931	-166.99319	134	3.4
1999	6-jun	89	67	965572	6.1	1	0.48	2.73	20.109	C-03	55.67548	-166.3817	126	3.2
1999	6-jun	88	65	965952	3.1	1	0.48	2.847	18.486	C-04	55.68346	-165.7887	118	3.2
1999	1-jun	89	43	965584	46.43	9	0.49	2.755	19.179	C-05	55.6599	-165.1985	106	3
1999	1-jun	88	41	965896	25.8	8	0.49	2.073	17.005	C-06	55.6283	-164.6122	97	2.6
1999	30-may	89	38	965554	70.703	52	0.52	2.864	17.681	C-07	55.67692	-164.0495	92	1.9
1999	30-may	88	36	965928	372.161	215	0.5	2.965	16.913	C-08	55.68841	-163.39349	82	2.2
1999	26-may	89	17	965597	25.173	32	0.5	2.821	17.268	C-09	55.68052	-162.8446	53	2.2
1999	7-jun	89	70	965579	42.7	15	0.51	2.803	19.206	C-18	55.67381	-168.2225	135	3.3
1999	11-jun	89	73	965617	9.4	4	0.54	2.814	19.547	D-01	55.99489	-167.6218	132	3.2
1999	11-jun	88	72	965834	1.7	1	0.48	2.638	19.086	D-02	55.98048	-167.05341	134	3.4
1999	6-jun	89	66	965571	8.7	3	0.48	2.587	19.684	D-03	56.00742	-166.39799	123
1999	6-jun	88	64	965909	30.3	8	0.51	2.646	17.973	D-04	56.0092	-165.7925	108	3.1
1999	1-jun	89	44	965603	74.682	57	0.48	2.681	19.113	D-05	55.99303	-165.1859	94	1.8
1999	1-jun	88	42	965924	174.6	114	0.48	2.7	17.935	D-06	55.98951	-164.5916	93	1.4
1999	30-may	89	37	965553	231.616	198	0.53	2.875	17.757	D-07	56.01194	-163.9803	90	1.5
1999	30-may	88	35	965922	146.2	140	0.5	2.894	16.352	D-08	56.01817	-163.3884	89	1.5
1999	26-may	89	18	965544	249.278	177	0.49	2.782	18.007	D-09	55.99319	-162.8114	79	1.8
1999	26-may	88	17	965883	593.5	473	0.5	2.813	16.068	D-10	55.99402	-162.2699	69	1.8
1999	17-jun	88	102	965893	12	6	0.48	2.748	16.902	D-18	56.00938	-168.2215	148	3.3
1999	11-jun	89	74	965618	0	0	0.48	2.707	18.312	E-01	56.32196	-167.65379	127	3.5
1999	11-jun	88	73	965805	22	9	0.49	2.702	18.284	E-02	56.30836	-167.0943	115	3
1999	6-jun	89	65	965570	15.4	6	0.49	2.682	19.356	E-03	56.34789	-166.416	102	2.1
1999	6-jun	88	63	965938	30	29	0.52	2.911	17.97	E-04	56.31918	-165.82291	93	1.6
1999	2-jun	89	45	965558	50.5	56	0.48	2.702	19.072	E-05	56.32377	-165.20061	85	1.1
1999	1-jun	88	43	965897	52.1	37	0.49	2.933	17.514	E-06	56.31664	-164.56531	87	1.2
1999	30-may	89	36	965552	60	80	0.5	2.857	18.465	E-07	56.3456	-163.9776	86	0.9
1999	30-may	88	34	965943	34.6	37	0.18	1.036	17.567	E-08	56.33558	-163.3546	86	0.7
1999	27-may	89	19	965545	320.551	203	0.48	2.708	17.961	E-09	56.32191	-162.7982	79	1.3
1999	26-may	88	18	965884	316.13	469	0.51	2.792	15.266	E-10	56.33683	-162.22301	83	0.4
1999	26-may	89	16	965543	98.488	133	0.48	2.699	15.827	E-11	56.33982	-161.6204	65	1
1999	26-may	88	16	965939	190	69	0.52	2.856	16.159	E-12	56.35458	-160.9763	54	0.9
1999	17-jun	88	101	965822	40.5	23	0.48	2.568	17.092	E-18	56.34715	-168.2652	150	3.2
1999	17-jun	88	103	965823	234.8	73	0.46	2.673	17.529	E-19	56.31789	-168.8651	126	3
1999	17-jun	89	103	965636	38.9	16	0.53	2.794	18.05	E-20	56.42453	-169.44859	107	2.7
1999	17-jun	89	104	965637	6.4	3	0.51	2.777	18.465	E-21	56.3334	-170.0589	110	2.7
1999	17-jun	89	105	965675	45.9	16	0.51	2.777	18.428	E-22	56.33269	-170.64549	120	2.9
1999	11-jun	89	75	965676	18.2	7	0.5	2.764	19.129	F-01	56.65533	-167.6514	103	2.5
1999	11-jun	88	74	965860	27.4	10	0.5	3.044	17.797	F-02	56.65926	-167.095	97	2.3
1999	5-jun	89	64	965569	53	59	0.5	2.82	18.63	F-03	56.67797	-166.43581	82	1.7
1999	5-jun	88	62	965937	36.4	26	0.5	2.861	17.849	F-04	56.68055	-165.85451	79	1
1999	2-jun	89	46	965559	34.77	39	0.51	2.915	18.298	F-05	56.65551	-165.2146	75	1.3
1999	2-jun	88	44	965898	43.7	32	0.51	3.072	17.127	F-06	56.66734	-164.625	74	0.6
1999	30-may	89	35	965580	76.266	55	0.51	2.788	18.319	F-07	56.67912	-163.9848	75	0.6
1999	30-may	88	33	965921	412.966	624	0.52	2.842	16.498	F-08	56.66384	-163.3842	77	0.5
1999	27-may	89	20	965546	121.545	155	0.52	2.865	18.384	F-09	56.65775	-162.781	72	0.1
1999	27-may	88	19	965885	21.9	49	0.51	2.844	16.576	F-10	56.6527	-162.14909	74	-0.3
1999	26-may	89	15	965542	184.807	320	0.52	2.741	16.436	F-11	56.66909	-161.5897	91	-0.5
1999	26-may	88	15	965950	60.9	83	0.5	2.875	16.709	F-12	56.65992	-161.0041	67	-0.2
1999	23-may	89	4	965534	159.204	68	0.51	2.894	16.741	F-13	56.6784	-160.3628	60	-0.2
1999	23-may	88	4	965925	134.676	36	0.5	2.685	14.245	F-14	56.68618	-159.64529	33	0.9
1999	17-jun	88	100	965821	0	0	0.49	2.721	17.139	F-18	56.66362	-168.3083	105	2.4
1999	17-jun	88	104	965824	22	6	0.5	2.848	17.387	F-19	56.65554	-168.9008	99
1999	17-jun	89	102	965635	32.849	30	0.51	2.85	16.866	F-20	56.68382	-169.50951	82	3.2
1999	17-jun	89	106	965612	0	0	0.51	2.772	18.224	F-21	56.65273	-170.1637	100	2.7
1999	28-jun	88	150	965853	20.1	8	0.38	2.06	16.999	F-22	56.66548	-170.7515	111	2.6
1999	28-jun	88	149	965852	16.544	6	0.49	2.721	16.991	F-23	56.66889	-171.3476	117	2.7
1999	28-jun	89	154	965670	20.5	9	0.29	1.681	17.651	F-24	56.65625	-171.9781	126	2.7
1999	28-jun	89	153	965669	3.2	1	0.52	2.892	17.963	F-25	56.67148	-172.5666	136	2.8
1999	12-jun	89	76	965619	26.5	13	0.51	2.799	17.613	G-01	56.9967	-167.69859	79	2.2
1999	12-jun	88	75	965806	104.8	41	0.52	2.873	16.687	G-02	56.97492	-167.1171	76	2.1
1999	5-jun	89	63	965568	87.197	107	0.49	2.76	18.444	G-03	57.0124	-166.46449	72	1.5
1999	5-jun	88	61	965946	109.1	114	0.52	2.832	18.992	G-04	57.01068	-165.8331	74	0
1999	2-jun	89	47	965560	155.612	185	0.48	2.678	18.085	G-05	56.98666	-165.2164	71	0.7
1999	2-jun	88	45	965899	75.9	80	0.5	2.724	17.521	G-06	56.98079	-164.6104	70	-0.2
1999	29-may	89	34	965551	75.024	128	0.5	2.794	18.187	G-07	56.97633	-164.0342	68	-0.8
1999	29-may	88	32	965941	18.79	42	0.51	2.918	16.79	G-08	57.03344	-163.38341	66	-0.3
1999	27-may	89	21	965547	327.388	512	0.51	2.791	17.433	G-09	56.9891	-162.7847	61	0
1999	27-may	88	20	965926	10.9	23	0.18	1.009	16.793	G-10	57.00129	-162.15849	60	-0.3
1999	25-may	89	14	965581	29.705	32	0.5	2.812	17.694	G-11	57.00891	-161.5679	69	-0.3
1999	25-may	88	14	965882	45.9	50	0.49	2.772	16.996	G-12	57.0182	-160.93025	66	-0.7
1999	23-may	89	3	965563	6.058	18	0.52	3.154	16.786	G-13	57.01533	-160.3379	64	-0.6
1999	24-may	88	5	965905	15.2	34	0.51	2.986	15.495	G-14	56.98259	-159.69389	56	-0.4
1999	23-may	89	1	965592	0	0	0.5	3.046	15.438	G-15	56.99285	-159.1182	35	-0.2
1999	16-jun	88	98	965849	64.3	17	0.48	2.832	15.883	G-18	57.01841	-168.3871	78	2.5
1999	16-jun	89	100	965610	41.2	21	0.51	2.889	17.6	G-19	57.00563	-168.9711	81	2.5
1999	19-jun	88	106	965825	33.1	14	0.5	2.896	15.763	G-20	57.00082	-169.5515	61	2.2
1999	19-jun	89	108	965639	149.984	135	0.5	2.912	16.409	G-21	57.01119	-170.1787	68	2
1999	27-jun	88	146	965878	15.2	6	0.48	2.636	16.983	G-22	57.00665	-170.7822	93	2.8
1999	28-jun	88	148	965851	0	0	0.24	1.387	16.823	G-23	57.00883	-171.4039	107	2.7
1999	28-jun	88	147	965850	28	15	0.24	1.285	17.032	G-24	57.00734	-172.03951	115	2.9
1999	28-jun	89	152	965668	24.5	10	0.54	3.051	18.112	G-25	56.96124	-172.72321	125	2.6
1999	27-jun	89	151	965667	42.656	26	0.53	2.942	17.392	G-26	57.01801	-173.2271	137	2.8
1999	16-jun	88	99	965820	22.1	8	0.48	2.685	17.109	GF1918	56.85016	-168.6149	93	2.2
1999	16-jun	89	101	965634	28.5	9	0.52	2.937	17.657	GF2019	56.84077	-169.2876	81	2.3
1999	19-jun	88	105	965855	6.6	5	0.49	2.815	16.118	GF2120	56.82859	-169.8999	71	3.4
1999	19-jun	89	107	965638	0.7	1	0.52	2.642	18.712	GF2221	56.83099	-170.491	102	2.7
1999	12-jun	89	77	965620	99.6	79	0.49	2.71	17.783	H-01	57.32423	-167.73421	74	1.8
1999	12-jun	88	76	965865	18.9	18	0.53	2.829	16.102	H-02	57.31444	-167.1086	73
1999	5-jun	89	62	965567	59.184	95	0.5	2.772	18.07	H-03	57.34777	-166.4836	68	0.4
1999	5-jun	88	60	965936	5.1	18	0.5	2.691	18.195	H-04	57.34872	-165.873	68
1999	2-jun	89	48	965561	8.8	23	0.49	2.713	18.341	H-05	57.32073	-165.2332	66	-1.2
1999	2-jun	88	46	965900	7.1	63	0.5	2.972	16.903	H-06	57.33672	-164.6214	65	-1.3
1999	29-may	89	32	965550	15.7	40	0.51	3.204	17.973	H-07	57.3448	-164.0158	61	-0.9
1999	29-may	88	31	965920	25	23	0.49	2.767	16.17	H-08	57.35658	-163.3856	54	0.3
1999	27-may	89	22	965593	20.146	37	0.51	2.803	16.903	H-09	57.32092	-162.7699	49	0.1
1999	27-may	88	21	965886	7.2	16	0.5	2.823	15.741	H-10	57.33052	-162.1694	50	0
1999	25-may	89	13	965541	13.541	10	0.5	2.82	17.255	H-11	57.34108	-161.5376	56	-0.3
1999	25-may	88	13	965881	84.2	72	0.49	2.831	16.653	H-12	57.33984	-160.92841	61	-0.6
1999	23-may	89	2	965562	2.431	24	0.52	2.97	16.947	H-13	57.32732	-160.3048	62	-0.7
1999	24-may	88	6	965906	6.2	17	0.49	2.762	15.587	H-14	57.33051	-159.70261	57
1999	23-may	88	3	965904	8.5	85	0.49	2.897	15.446	H-15	57.25226	-159.1122	48	-1.1
1999	23-may	88	1	965903	1.8	68	0.5	3.096	14.961	H-16	57.33306	-158.41769	33	-0.3
1999	16-jun	88	96	965848	121.2	97	0.49	2.736	16.233	H-18	57.32639	-168.4124	73	2.7
1999	16-jun	89	98	965679	353.714	797	0.52	2.873	17.437	H-19	57.33957	-169.0002	73	2.4
1999	19-jun	88	108	965827	47.6	24	0.49	2.761	15.809	H-20	57.31536	-169.5896	62	1.5
1999	19-jun	89	111	965641	1086.677	278	0.53	2.799	17.134	H-21	57.34156	-170.226	61	2.7
[truncated: 6,632 more rows]
