# Supplementary material for: A simulation framework for evaluating multi-stage sampling designs in populations with spatially structured traits
Source: PeerJ. 2019 Feb 25;7:e6471. doi: 10.7717/peerj.6471 (PMC6394348; doi:10.7717/peerj.6471)
Supplement: Supplemental Information 2 — Each data point represent the frequency of fish caught at a particular length and sex for every haul in the catch data. [file peerj-07-6471-s002.csv]

YEAR	HAULJOIN	STRATUM	STATIONID	LENGTH	FREQUENCY	SEX
1994	771600	10	F-14	250	1	1
1994	771600	10	F-14	270	1	1
1994	771600	10	F-14	300	2	1
1994	771600	10	F-14	370	1	1
1994	771600	10	F-14	430	1	1
1994	771600	10	F-14	470	1	1
1994	771600	10	F-14	480	2	1
1994	771600	10	F-14	490	1	1
1994	771600	10	F-14	520	1	1
1994	771600	10	F-14	530	1	1
1994	771600	10	F-14	540	1	1
1994	771600	10	F-14	560	2	1
1994	771600	10	F-14	620	1	1
1994	771600	10	F-14	670	1	1
1994	771600	10	F-14	680	2	1
1994	771600	10	F-14	740	1	1
1994	771600	10	F-14	170	1	2
1994	771600	10	F-14	250	1	2
1994	771600	10	F-14	290	1	2
1994	771600	10	F-14	300	1	2
1994	771600	10	F-14	320	1	2
1994	771600	10	F-14	330	1	2
1994	771600	10	F-14	340	1	2
1994	771600	10	F-14	350	1	2
1994	771600	10	F-14	370	1	2
1994	771600	10	F-14	420	1	2
1994	771600	10	F-14	470	2	2
1994	771600	10	F-14	480	2	2
1994	771600	10	F-14	520	1	2
1994	771600	10	F-14	540	1	2
1994	771600	10	F-14	550	1	2
1994	771600	10	F-14	560	1	2
1994	771600	10	F-14	570	2	2
1994	771600	10	F-14	580	1	2
1994	771600	10	F-14	590	2	2
1994	771600	10	F-14	600	1	2
1994	771600	10	F-14	610	1	2
1994	771600	10	F-14	620	1	2
1994	771600	10	F-14	640	1	2
1994	771600	10	F-14	650	1	2
1994	771600	10	F-14	680	1	2
1994	771600	10	F-14	690	2	2
1994	771600	10	F-14	700	1	2
1994	771600	10	F-14	720	1	2
1994	771600	10	F-14	1010	1	2
1994	771601	10	G-14	130	2	1
1994	771601	10	G-14	150	4	1
1994	771601	10	G-14	200	1	1
1994	771601	10	G-14	230	1	1
1994	771601	10	G-14	240	1	1
1994	771601	10	G-14	250	2	1
1994	771601	10	G-14	260	5	1
1994	771601	10	G-14	270	5	1
1994	771601	10	G-14	280	2	1
1994	771601	10	G-14	290	5	1
1994	771601	10	G-14	300	4	1
1994	771601	10	G-14	310	2	1
1994	771601	10	G-14	320	3	1
1994	771601	10	G-14	330	2	1
1994	771601	10	G-14	340	1	1
1994	771601	10	G-14	420	1	1
1994	771601	10	G-14	500	1	1
1994	771601	10	G-14	520	2	1
1994	771601	10	G-14	530	2	1
1994	771601	10	G-14	580	1	1
1994	771601	10	G-14	590	1	1
1994	771601	10	G-14	630	1	1
1994	771601	10	G-14	670	1	1
1994	771601	10	G-14	120	1	2
1994	771601	10	G-14	140	2	2
1994	771601	10	G-14	150	1	2
1994	771601	10	G-14	240	1	2
1994	771601	10	G-14	270	1	2
1994	771601	10	G-14	280	4	2
1994	771601	10	G-14	290	6	2
1994	771601	10	G-14	320	2	2
1994	771601	10	G-14	330	2	2
1994	771601	10	G-14	340	2	2
1994	771601	10	G-14	360	1	2
1994	771601	10	G-14	380	1	2
1994	771601	10	G-14	420	1	2
1994	771601	10	G-14	460	2	2
1994	771601	10	G-14	490	1	2
1994	771601	10	G-14	500	2	2
1994	771601	10	G-14	560	1	2
1994	771601	10	G-14	570	2	2
1994	771601	10	G-14	740	1	2
1994	771601	10	G-14	810	1	2
1994	771601	10	G-14	870	1	2
1994	771602	10	H-14	130	1	1
1994	771602	10	H-14	180	1	1
1994	771602	10	H-14	240	1	1
1994	771602	10	H-14	280	3	1
1994	771602	10	H-14	290	2	1
1994	771602	10	H-14	300	1	1
1994	771602	10	H-14	310	1	1
1994	771602	10	H-14	320	2	1
1994	771602	10	H-14	330	2	1
1994	771602	10	H-14	350	1	1
1994	771602	10	H-14	360	1	1
1994	771602	10	H-14	380	1	1
1994	771602	10	H-14	390	1	1
1994	771602	10	H-14	410	1	1
1994	771602	10	H-14	480	1	1
1994	771602	10	H-14	490	1	1
1994	771602	10	H-14	510	1	1
1994	771602	10	H-14	530	1	1
1994	771602	10	H-14	650	1	1
1994	771602	10	H-14	660	1	1
1994	771602	10	H-14	700	1	1
1994	771602	10	H-14	130	1	2
1994	771602	10	H-14	150	1	2
1994	771602	10	H-14	170	1	2
1994	771602	10	H-14	200	1	2
1994	771602	10	H-14	250	3	2
1994	771602	10	H-14	270	1	2
1994	771602	10	H-14	280	3	2
1994	771602	10	H-14	300	4	2
1994	771602	10	H-14	310	3	2
1994	771602	10	H-14	320	1	2
1994	771602	10	H-14	330	2	2
1994	771602	10	H-14	410	1	2
1994	771602	10	H-14	440	1	2
1994	771602	10	H-14	460	1	2
1994	771602	10	H-14	480	1	2
1994	771602	10	H-14	540	1	2
1994	771602	10	H-14	550	1	2
1994	771602	10	H-14	620	2	2
1994	771602	10	H-14	630	1	2
1994	771602	10	H-14	660	1	2
1994	771602	10	H-14	690	1	2
1994	771602	10	H-14	90	1	3
1994	771603	10	I-14	160	1	1
1994	771603	10	I-14	190	1	1
1994	771603	10	I-14	200	1	1
1994	771603	10	I-14	240	1	1
1994	771603	10	I-14	250	1	1
1994	771603	10	I-14	270	2	1
1994	771603	10	I-14	280	1	1
1994	771603	10	I-14	310	1	1
1994	771603	10	I-14	330	2	1
1994	771603	10	I-14	340	1	1
1994	771603	10	I-14	350	1	1
1994	771603	10	I-14	380	1	1
1994	771603	10	I-14	400	1	1
1994	771603	10	I-14	450	1	1
1994	771603	10	I-14	490	1	1
1994	771603	10	I-14	520	1	1
1994	771603	10	I-14	550	2	1
1994	771603	10	I-14	600	1	1
1994	771603	10	I-14	610	2	1
1994	771603	10	I-14	660	1	1
1994	771603	10	I-14	700	2	1
1994	771603	10	I-14	170	1	2
1994	771603	10	I-14	190	1	2
1994	771603	10	I-14	250	2	2
1994	771603	10	I-14	270	3	2
1994	771603	10	I-14	280	2	2
1994	771603	10	I-14	290	3	2
1994	771603	10	I-14	300	1	2
1994	771603	10	I-14	310	1	2
1994	771603	10	I-14	320	1	2
1994	771603	10	I-14	330	1	2
1994	771603	10	I-14	340	1	2
1994	771603	10	I-14	470	1	2
1994	771603	10	I-14	490	1	2
1994	771603	10	I-14	510	1	2
1994	771603	10	I-14	570	1	2
1994	771603	10	I-14	590	2	2
1994	771603	10	I-14	600	2	2
1994	771603	10	I-14	610	1	2
1994	771603	10	I-14	690	1	2
1994	771603	10	I-14	120	1	3
1994	771603	10	I-14	130	2	3
1994	771603	10	I-14	140	3	3
1994	771603	10	I-14	150	3	3
1994	771603	10	I-14	160	3	3
1994	771604	10	J-14	390	1	2
1994	771604	10	J-14	410	1	2
1994	771604	10	J-14	490	1	2
1994	771604	10	J-14	520	1	2
1994	771604	10	J-14	550	2	2
1994	771604	10	J-14	560	1	2
1994	771604	10	J-14	580	1	2
1994	771604	10	J-14	610	1	2
1994	771604	10	J-14	630	2	2
1994	771604	10	J-14	670	1	2
1994	771604	10	J-14	710	1	2
1994	771604	10	J-14	130	1	3
1994	771605	10	K-14	100	1	3
1994	771605	10	K-14	110	1	3
1994	771605	10	K-14	120	1	3
1994	771605	10	K-14	140	1	3
1994	771605	10	K-14	580	1	3
1994	771606	10	K-12	340	1	1
1994	771606	10	K-12	360	1	1
1994	771606	10	K-12	580	1	1
1994	771606	10	K-12	630	1	1
1994	771606	10	K-12	650	1	1
1994	771606	10	K-12	660	1	1
1994	771606	10	K-12	300	1	2
1994	771606	10	K-12	310	1	2
1994	771606	10	K-12	340	2	2
1994	771606	10	K-12	350	1	2
1994	771606	10	K-12	520	1	2
1994	771606	10	K-12	550	1	2
1994	771606	10	K-12	560	1	2
1994	771606	10	K-12	580	1	2
1994	771606	10	K-12	590	1	2
1994	771606	10	K-12	630	1	2
1994	771606	10	K-12	640	2	2
1994	771606	10	K-12	690	1	2
1994	771606	10	K-12	710	1	2
1994	771606	10	K-12	730	1	2
1994	771606	10	K-12	120	1	3
1994	771606	10	K-12	130	1	3
1994	771606	10	K-12	140	4	3
1994	771606	10	K-12	150	5	3
1994	771606	10	K-12	160	2	3
1994	771606	10	K-12	170	1	3
1994	771606	10	K-12	190	1	3
1994	771607	10	J-12	270	1	1
1994	771607	10	J-12	280	2	1
1994	771607	10	J-12	300	3	1
1994	771607	10	J-12	310	4	1
1994	771607	10	J-12	320	2	1
1994	771607	10	J-12	330	3	1
1994	771607	10	J-12	340	1	1
1994	771607	10	J-12	350	2	1
1994	771607	10	J-12	360	1	1
1994	771607	10	J-12	490	1	1
1994	771607	10	J-12	500	1	1
1994	771607	10	J-12	510	1	1
1994	771607	10	J-12	590	1	1
1994	771607	10	J-12	620	1	1
1994	771607	10	J-12	300	1	2
1994	771607	10	J-12	310	2	2
1994	771607	10	J-12	320	1	2
1994	771607	10	J-12	340	5	2
1994	771607	10	J-12	350	1	2
1994	771607	10	J-12	390	1	2
1994	771607	10	J-12	450	2	2
1994	771607	10	J-12	460	1	2
1994	771607	10	J-12	470	1	2
1994	771607	10	J-12	490	2	2
1994	771607	10	J-12	520	5	2
1994	771607	10	J-12	530	1	2
1994	771607	10	J-12	550	1	2
1994	771608	31	I-12	180	1	1
1994	771608	31	I-12	200	2	1
1994	771608	31	I-12	210	1	1
1994	771608	31	I-12	290	1	1
1994	771608	31	I-12	330	1	1
1994	771608	31	I-12	460	1	1
1994	771608	31	I-12	560	1	1
1994	771608	31	I-12	320	1	2
1994	771608	31	I-12	410	1	2
1994	771608	31	I-12	540	1	2
1994	771608	31	I-12	700	1	2
1994	771608	31	I-12	820	1	2
1994	771609	31	H-12	280	1	1
1994	771609	31	H-12	300	3	1
1994	771609	31	H-12	310	2	1
1994	771609	31	H-12	320	3	1
1994	771609	31	H-12	330	3	1
1994	771609	31	H-12	340	3	1
1994	771609	31	H-12	380	2	1
1994	771609	31	H-12	430	1	1
1994	771609	31	H-12	450	1	1
1994	771609	31	H-12	460	1	1
1994	771609	31	H-12	470	2	1
1994	771609	31	H-12	500	1	1
1994	771609	31	H-12	510	1	1
1994	771609	31	H-12	550	1	1
1994	771609	31	H-12	660	1	1
1994	771609	31	H-12	1010	1	1
1994	771609	31	H-12	270	1	2
1994	771609	31	H-12	290	1	2
1994	771609	31	H-12	300	1	2
1994	771609	31	H-12	310	2	2
1994	771609	31	H-12	320	5	2
1994	771609	31	H-12	330	5	2
1994	771609	31	H-12	350	2	2
1994	771609	31	H-12	360	3	2
1994	771609	31	H-12	440	1	2
1994	771609	31	H-12	470	1	2
1994	771609	31	H-12	520	1	2
1994	771610	31	G-12	350	1	1
1994	771610	31	G-12	460	1	1
1994	771610	31	G-12	530	1	1
1994	771610	31	G-12	590	1	1
1994	771610	31	G-12	220	1	2
1994	771610	31	G-12	290	1	2
1994	771610	31	G-12	320	2	2
1994	771610	31	G-12	330	4	2
1994	771610	31	G-12	350	1	2
1994	771610	31	G-12	370	1	2
1994	771610	31	G-12	430	1	2
1994	771610	31	G-12	450	1	2
1994	771610	31	G-12	460	2	2
1994	771610	31	G-12	470	2	2
1994	771610	31	G-12	540	1	2
1994	771610	31	G-12	550	1	2
1994	771610	31	G-12	720	1	2
1994	771611	31	F-12	300	1	1
1994	771611	31	F-12	310	2	1
1994	771611	31	F-12	320	1	1
1994	771611	31	F-12	330	1	1
1994	771611	31	F-12	340	3	1
1994	771611	31	F-12	360	2	1
1994	771611	31	F-12	370	1	1
1994	771611	31	F-12	400	1	1
1994	771611	31	F-12	420	1	1
1994	771611	31	F-12	520	1	1
1994	771611	31	F-12	630	1	1
1994	771611	31	F-12	640	1	1
1994	771611	31	F-12	250	1	2
1994	771611	31	F-12	260	2	2
1994	771611	31	F-12	280	2	2
1994	771611	31	F-12	290	1	2
1994	771611	31	F-12	300	2	2
1994	771611	31	F-12	310	1	2
1994	771611	31	F-12	330	1	2
1994	771611	31	F-12	340	1	2
1994	771611	31	F-12	350	1	2
1994	771611	31	F-12	360	1	2
1994	771611	31	F-12	370	2	2
1994	771611	31	F-12	420	1	2
1994	771611	31	F-12	500	1	2
1994	771611	31	F-12	520	1	2
1994	771611	31	F-12	540	1	2
1994	771611	31	F-12	580	1	2
1994	771612	31	D-10	320	1	1
1994	771612	31	D-10	480	1	1
1994	771612	31	D-10	520	1	1
1994	771612	31	D-10	540	1	1
1994	771612	31	D-10	560	1	1
1994	771612	31	D-10	710	1	1
1994	771612	31	D-10	730	1	1
1994	771612	31	D-10	750	1	1
1994	771612	31	D-10	770	1	1
1994	771612	31	D-10	340	2	2
1994	771612	31	D-10	520	1	2
1994	771612	31	D-10	580	1	2
1994	771612	31	D-10	720	1	2
1994	771612	31	D-10	790	1	2
1994	771612	31	D-10	820	1	2
1994	771613	31	E-10	320	1	1
1994	771613	31	E-10	340	1	1
1994	771613	31	E-10	350	2	1
1994	771613	31	E-10	360	1	1
1994	771613	31	E-10	550	1	1
1994	771613	31	E-10	610	1	1
1994	771613	31	E-10	870	1	1
1994	771613	31	E-10	280	1	2
1994	771613	31	E-10	290	1	2
1994	771613	31	E-10	300	1	2
1994	771613	31	E-10	310	1	2
1994	771613	31	E-10	320	4	2
1994	771613	31	E-10	330	1	2
1994	771613	31	E-10	340	1	2
1994	771613	31	E-10	360	1	2
1994	771613	31	E-10	420	1	2
1994	771613	31	E-10	470	1	2
1994	771613	31	E-10	480	1	2
1994	771613	31	E-10	490	1	2
1994	771613	31	E-10	510	1	2
1994	771613	31	E-10	530	1	2
1994	771613	31	E-10	550	1	2
1994	771613	31	E-10	960	1	2
1994	771614	31	F-10	620	1	2
1994	771614	31	F-10	810	1	2
1994	771615	31	G-10	280	1	1
1994	771615	31	G-10	300	1	1
1994	771615	31	G-10	310	1	1
1994	771615	31	G-10	320	1	1
1994	771615	31	G-10	330	1	1
1994	771615	31	G-10	340	2	1
1994	771615	31	G-10	350	1	1
1994	771615	31	G-10	390	1	1
1994	771615	31	G-10	430	1	1
1994	771615	31	G-10	450	1	1
1994	771615	31	G-10	480	1	1
1994	771615	31	G-10	520	1	1
1994	771615	31	G-10	580	1	1
1994	771615	31	G-10	600	1	1
1994	771615	31	G-10	300	1	2
1994	771615	31	G-10	310	1	2
1994	771615	31	G-10	330	2	2
1994	771615	31	G-10	340	2	2
1994	771615	31	G-10	350	1	2
1994	771615	31	G-10	370	4	2
1994	771615	31	G-10	390	2	2
1994	771615	31	G-10	510	1	2
1994	771615	31	G-10	520	1	2
1994	771615	31	G-10	530	1	2
1994	771615	31	G-10	810	1	2
1994	771616	10	H-10	280	1	1
1994	771616	10	H-10	310	1	1
1994	771616	10	H-10	330	1	1
1994	771616	10	H-10	130	1	2
1994	771616	10	H-10	300	1	2
1994	771616	10	H-10	390	1	2
1994	771616	10	H-10	140	1	3
1994	771617	10	I-10	150	1	1
1994	771617	10	I-10	210	3	1
1994	771617	10	I-10	240	1	1
1994	771617	10	I-10	280	1	1
1994	771617	10	I-10	310	1	1
1994	771617	10	I-10	330	1	1
1994	771617	10	I-10	360	1	1
1994	771617	10	I-10	400	1	1
1994	771617	10	I-10	140	1	2
1994	771617	10	I-10	150	1	2
1994	771617	10	I-10	160	1	2
1994	771617	10	I-10	170	2	2
1994	771617	10	I-10	180	3	2
1994	771617	10	I-10	250	1	2
1994	771617	10	I-10	280	1	2
1994	771617	10	I-10	300	1	2
1994	771617	10	I-10	820	1	2
1994	771618	10	J-10	300	1	1
1994	771618	10	J-10	320	2	1
1994	771618	10	J-10	360	1	1
1994	771618	10	J-10	410	1	1
1994	771618	10	J-10	540	1	1
1994	771618	10	J-10	570	1	1
1994	771618	10	J-10	370	1	2
1994	771619	10	K-10	180	1	2
1994	771619	10	K-10	300	1	2
1994	771619	10	K-10	310	1	2
1994	771619	10	K-10	520	1	2
1994	771619	10	K-10	530	1	2
1994	771619	10	K-10	540	2	2
1994	771619	10	K-10	620	1	2
1994	771619	10	K-10	670	1	2
1994	771620	10	M-08	650	1	1
1994	771620	10	M-08	720	1	1
1994	771620	10	M-08	580	1	2
1994	771620	10	M-08	630	1	2
1994	771620	10	M-08	130	1	3
1994	771620	10	M-08	140	1	3
1994	771621	10	L-08	660	1	1
1994	771621	10	L-08	590	1	2
1994	771622	10	K-08	430	1	1
1994	771622	10	K-08	300	1	2
1994	771622	10	K-08	320	1	2
1994	771622	10	K-08	330	2	2
1994	771622	10	K-08	340	1	2
1994	771622	10	K-08	370	1	2
1994	771622	10	K-08	430	1	2
1994	771622	10	K-08	520	1	2
1994	771623	10	J-08	190	1	1
1994	771623	10	J-08	210	1	1
1994	771623	10	J-08	220	1	1
1994	771623	10	J-08	240	1	1
1994	771623	10	J-08	270	1	1
1994	771623	10	J-08	280	3	1
1994	771623	10	J-08	290	3	1
1994	771623	10	J-08	300	5	1
1994	771623	10	J-08	310	1	1
1994	771623	10	J-08	320	1	1
1994	771623	10	J-08	330	2	1
1994	771623	10	J-08	340	1	1
1994	771623	10	J-08	350	2	1
1994	771623	10	J-08	360	2	1
1994	771623	10	J-08	370	1	1
1994	771623	10	J-08	390	1	1
1994	771623	10	J-08	410	1	1
1994	771623	10	J-08	420	1	1
1994	771623	10	J-08	480	1	1
1994	771623	10	J-08	500	1	1
1994	771623	10	J-08	520	1	1
1994	771623	10	J-08	580	1	1
1994	771623	10	J-08	690	1	1
1994	771623	10	J-08	200	1	2
1994	771623	10	J-08	210	2	2
1994	771623	10	J-08	230	1	2
1994	771623	10	J-08	240	1	2
1994	771623	10	J-08	250	2	2
1994	771623	10	J-08	260	1	2
1994	771623	10	J-08	270	3	2
1994	771623	10	J-08	280	2	2
1994	771623	10	J-08	290	2	2
1994	771623	10	J-08	310	2	2
1994	771623	10	J-08	330	2	2
1994	771623	10	J-08	340	2	2
1994	771623	10	J-08	350	1	2
1994	771623	10	J-08	370	2	2
1994	771623	10	J-08	390	1	2
1994	771623	10	J-08	420	2	2
1994	771623	10	J-08	440	1	2
1994	771623	10	J-08	480	2	2
1994	771623	10	J-08	530	1	2
1994	771623	10	J-08	560	1	2
1994	771623	10	J-08	620	1	2
1994	771623	10	J-08	120	1	3
1994	771624	10	I-08	130	2	1
1994	771624	10	I-08	140	2	1
1994	771624	10	I-08	160	1	1
1994	771624	10	I-08	170	2	1
1994	771624	10	I-08	180	2	1
1994	771624	10	I-08	190	3	1
1994	771624	10	I-08	220	1	1
1994	771624	10	I-08	240	1	1
1994	771624	10	I-08	280	2	1
1994	771624	10	I-08	290	2	1
1994	771624	10	I-08	300	2	1
1994	771624	10	I-08	310	3	1
1994	771624	10	I-08	360	1	1
1994	771624	10	I-08	380	1	1
1994	771624	10	I-08	140	2	2
1994	771624	10	I-08	170	2	2
1994	771624	10	I-08	180	4	2
1994	771624	10	I-08	190	2	2
1994	771624	10	I-08	240	1	2
1994	771624	10	I-08	280	1	2
1994	771624	10	I-08	290	1	2
1994	771624	10	I-08	300	2	2
1994	771624	10	I-08	310	1	2
1994	771624	10	I-08	320	3	2
1994	771624	10	I-08	330	2	2
1994	771624	10	I-08	340	2	2
1994	771624	10	I-08	380	2	2
1994	771624	10	I-08	440	1	2
1994	771624	10	I-08	470	1	2
1994	771624	10	I-08	740	1	2
1994	771625	10	H-08	250	1	1
1994	771625	10	H-08	300	1	1
1994	771625	10	H-08	310	1	1
1994	771625	10	H-08	320	1	1
1994	771625	10	H-08	330	1	1
1994	771625	10	H-08	350	3	1
1994	771625	10	H-08	360	2	1
1994	771625	10	H-08	370	1	1
1994	771625	10	H-08	450	1	1
1994	771625	10	H-08	480	1	1
1994	771625	10	H-08	490	1	1
1994	771625	10	H-08	500	1	1
1994	771625	10	H-08	570	1	1
1994	771625	10	H-08	310	1	2
1994	771625	10	H-08	320	1	2
1994	771625	10	H-08	330	1	2
1994	771625	10	H-08	340	3	2
1994	771625	10	H-08	350	4	2
1994	771625	10	H-08	380	2	2
1994	771625	10	H-08	400	1	2
1994	771625	10	H-08	440	1	2
1994	771625	10	H-08	550	1	2
1994	771625	10	H-08	660	1	2
1994	771625	10	H-08	740	1	2
1994	771626	31	G-08	220	1	2
1994	771626	31	G-08	300	1	2
1994	771626	31	G-08	490	1	2
1994	771626	31	G-08	540	1	2
1994	771626	31	G-08	700	1	2
1994	771626	31	G-08	740	1	2
1994	771626	31	G-08	120	1	3
1994	771627	31	F-08	290	1	1
1994	771627	31	F-08	300	1	1
1994	771627	31	F-08	350	1	1
1994	771627	31	F-08	360	1	1
1994	771627	31	F-08	310	1	2
1994	771627	31	F-08	330	1	2
1994	771627	31	F-08	370	1	2
1994	771627	31	F-08	440	1	2
1994	771627	31	F-08	780	1	2
1994	771627	31	F-08	1010	1	2
1994	771629	31	E-08	210	1	1
1994	771629	31	E-08	270	1	1
1994	771629	31	E-08	280	2	1
1994	771629	31	E-08	290	1	1
1994	771629	31	E-08	310	1	1
1994	771629	31	E-08	320	1	1
1994	771629	31	E-08	340	1	1
1994	771629	31	E-08	350	1	1
1994	771629	31	E-08	360	4	1
1994	771629	31	E-08	450	1	1
1994	771629	31	E-08	460	1	1
1994	771629	31	E-08	470	1	1
1994	771629	31	E-08	500	1	1
1994	771629	31	E-08	570	1	1
1994	771629	31	E-08	590	2	1
1994	771629	31	E-08	690	1	1
1994	771629	31	E-08	780	1	1
1994	771629	31	E-08	840	2	1
1994	771629	31	E-08	210	2	2
1994	771629	31	E-08	280	1	2
1994	771629	31	E-08	290	1	2
1994	771629	31	E-08	310	1	2
1994	771629	31	E-08	330	1	2
1994	771629	31	E-08	350	1	2
1994	771629	31	E-08	360	1	2
1994	771629	31	E-08	380	1	2
1994	771629	31	E-08	600	1	2
1994	771630	31	D-08	270	1	1
1994	771630	31	D-08	290	1	1
1994	771630	31	D-08	320	1	1
1994	771630	31	D-08	340	2	1
1994	771630	31	D-08	360	1	1
1994	771630	31	D-08	480	1	1
1994	771630	31	D-08	580	2	1
1994	771630	31	D-08	260	1	2
1994	771630	31	D-08	350	1	2
1994	771630	31	D-08	390	1	2
1994	771631	31	C-08	310	2	1
1994	771631	31	C-08	380	1	1
1994	771631	31	C-08	560	1	1
1994	771631	31	C-08	570	1	1
1994	771631	31	C-08	640	1	1
1994	771631	31	C-08	800	1	1
1994	771631	31	C-08	330	1	2
1994	771631	31	C-08	340	1	2
1994	771631	31	C-08	350	1	2
1994	771631	31	C-08	360	1	2
1994	771631	31	C-08	380	1	2
1994	771631	31	C-08	550	1	2
1994	771631	31	C-08	560	1	2
1994	771631	31	C-08	620	1	2
1994	771631	31	C-08	640	1	2
1994	771632	31	B-08	300	1	1
1994	771632	31	B-08	320	3	1
1994	771632	31	B-08	330	1	1
1994	771632	31	B-08	260	1	2
1994	771632	31	B-08	340	1	2
1994	771633	31	B-06	350	1	1
1994	771633	31	B-06	370	1	1
1994	771633	31	B-06	380	2	1
1994	771633	31	B-06	390	1	1
1994	771633	31	B-06	430	1	1
1994	771633	31	B-06	450	1	1
1994	771633	31	B-06	390	1	2
1994	771633	31	B-06	400	1	2
1994	771633	31	B-06	560	1	2
1994	771633	31	B-06	610	1	2
1994	771633	31	B-06	630	1	2
1994	771633	31	B-06	730	1	2
1994	771634	31	A-06	440	1	1
1994	771634	31	A-06	470	1	1
1994	771634	31	A-06	760	1	1
1994	771634	31	A-06	910	1	1
1994	771634	31	A-06	920	1	1
1994	771634	31	A-06	310	1	2
1994	771634	31	A-06	320	1	2
1994	771634	31	A-06	450	1	2
1994	771634	31	A-06	480	1	2
1994	771634	31	A-06	490	1	2
1994	771634	31	A-06	510	1	2
1994	771634	31	A-06	600	1	2
1994	771634	31	A-06	700	2	2
1994	771634	31	A-06	750	1	2
1994	771634	31	A-06	780	1	2
1994	771634	31	A-06	850	2	2
1994	771634	31	A-06	860	1	2
1994	771635	31	C-06	510	1	1
1994	771635	31	C-06	860	1	1
1994	771635	31	C-06	910	1	2
1994	771636	31	D-06	340	1	1
1994	771636	31	D-06	360	1	1
1994	771636	31	D-06	370	2	1
1994	771636	31	D-06	390	1	1
1994	771636	31	D-06	400	1	1
1994	771636	31	D-06	410	1	1
1994	771636	31	D-06	460	1	1
1994	771636	31	D-06	540	1	1
1994	771636	31	D-06	570	2	1
1994	771636	31	D-06	630	1	1
1994	771636	31	D-06	340	3	2
1994	771636	31	D-06	360	1	2
1994	771636	31	D-06	370	2	2
1994	771636	31	D-06	380	2	2
1994	771636	31	D-06	410	1	2
1994	771636	31	D-06	480	2	2
1994	771636	31	D-06	490	1	2
1994	771636	31	D-06	580	1	2
1994	771636	31	D-06	590	3	2
1994	771636	31	D-06	650	1	2
1994	771636	31	D-06	740	1	2
1994	771636	31	D-06	920	1	2
1994	771637	31	E-06	250	1	1
1994	771637	31	E-06	280	1	1
1994	771637	31	E-06	320	1	1
1994	771637	31	E-06	330	1	1
1994	771637	31	E-06	540	2	1
1994	771637	31	E-06	570	2	1
1994	771637	31	E-06	600	1	1
1994	771637	31	E-06	720	1	1
1994	771637	31	E-06	340	1	2
1994	771637	31	E-06	360	2	2
1994	771637	31	E-06	540	1	2
1994	771638	31	F-06	370	1	1
1994	771638	31	F-06	400	1	1
1994	771638	31	F-06	520	1	1
1994	771638	31	F-06	580	1	1
1994	771638	31	F-06	740	1	1
1994	771638	31	F-06	300	1	2
1994	771638	31	F-06	760	1	2
1994	771638	31	F-06	920	1	2
1994	771638	31	F-06	1050	1	2
1994	771638	31	F-06	160	1	3
1994	771639	31	G-06	430	1	1
1994	771639	31	G-06	450	1	1
1994	771639	31	G-06	460	1	1
1994	771639	31	G-06	470	1	1
1994	771639	31	G-06	480	1	1
1994	771639	31	G-06	510	1	1
1994	771639	31	G-06	520	1	1
1994	771639	31	G-06	550	1	1
1994	771639	31	G-06	680	1	1
1994	771639	31	G-06	530	1	2
1994	771639	31	G-06	550	1	2
1994	771639	31	G-06	570	1	2
1994	771640	31	H-06	230	1	1
1994	771640	31	H-06	240	1	1
1994	771640	31	H-06	300	1	1
1994	771640	31	H-06	330	2	1
1994	771640	31	H-06	350	1	1
1994	771640	31	H-06	360	1	1
1994	771640	31	H-06	390	1	1
1994	771640	31	H-06	520	1	1
1994	771640	31	H-06	570	1	1
1994	771640	31	H-06	280	1	2
1994	771640	31	H-06	320	1	2
1994	771640	31	H-06	330	1	2
1994	771640	31	H-06	350	1	2
1994	771641	10	I-06	320	1	1
1994	771641	10	I-06	360	1	2
1994	771641	10	I-06	380	1	2
1994	771641	10	I-06	470	1	2
1994	771641	10	I-06	500	1	2
1994	771641	10	I-06	560	1	2
1994	771642	10	J-06	200	1	1
1994	771642	10	J-06	260	1	1
1994	771642	10	J-06	320	1	1
1994	771642	10	J-06	330	2	1
1994	771642	10	J-06	340	1	1
1994	771642	10	J-06	400	1	1
1994	771642	10	J-06	430	1	1
1994	771642	10	J-06	530	1	1
1994	771642	10	J-06	180	1	2
1994	771642	10	J-06	190	1	2
1994	771642	10	J-06	200	1	2
1994	771642	10	J-06	220	1	2
1994	771642	10	J-06	230	2	2
1994	771642	10	J-06	280	1	2
1994	771642	10	J-06	290	1	2
1994	771642	10	J-06	300	1	2
1994	771642	10	J-06	340	1	2
1994	771643	10	K-06	160	1	1
1994	771643	10	K-06	230	1	1
1994	771643	10	K-06	250	1	1
1994	771643	10	K-06	280	2	1
1994	771643	10	K-06	290	2	1
1994	771643	10	K-06	310	3	1
1994	771643	10	K-06	320	5	1
1994	771643	10	K-06	330	1	1
1994	771643	10	K-06	340	2	1
1994	771643	10	K-06	350	5	1
1994	771643	10	K-06	360	5	1
1994	771643	10	K-06	470	1	1
1994	771643	10	K-06	490	1	1
1994	771643	10	K-06	510	1	1
1994	771643	10	K-06	540	1	1
1994	771643	10	K-06	610	1	1
1994	771643	10	K-06	140	1	2
1994	771643	10	K-06	160	1	2
1994	771643	10	K-06	190	2	2
1994	771643	10	K-06	200	1	2
1994	771643	10	K-06	210	1	2
1994	771643	10	K-06	220	3	2
1994	771643	10	K-06	250	1	2
1994	771643	10	K-06	280	1	2
1994	771643	10	K-06	290	1	2
1994	771643	10	K-06	300	1	2
1994	771643	10	K-06	310	5	2
1994	771643	10	K-06	320	2	2
1994	771643	10	K-06	330	4	2
1994	771643	10	K-06	340	2	2
1994	771643	10	K-06	350	3	2
1994	771643	10	K-06	360	1	2
1994	771643	10	K-06	370	1	2
1994	771643	10	K-06	390	1	2
1994	771643	10	K-06	530	1	2
1994	771643	10	K-06	630	1	2
1994	771643	10	K-06	130	1	3
1994	771644	10	L-06	220	2	1
1994	771644	10	L-06	270	1	1
1994	771644	10	L-06	280	1	1
1994	771644	10	L-06	290	1	1
1994	771644	10	L-06	310	1	1
1994	771644	10	L-06	320	4	1
1994	771644	10	L-06	330	3	1
1994	771644	10	L-06	340	1	1
1994	771644	10	L-06	190	1	2
1994	771644	10	L-06	310	1	2
1994	771644	10	L-06	330	2	2
1994	771644	10	L-06	340	4	2
1994	771644	10	L-06	570	1	2
1994	771644	10	L-06	580	1	2
1994	771644	10	L-06	600	1	2
1994	771644	10	L-06	710	1	2
1994	771644	10	L-06	720	1	2
1994	771645	10	M-06	190	1	1
1994	771645	10	M-06	230	1	1
1994	771645	10	M-06	240	2	1
1994	771645	10	M-06	260	1	1
1994	771645	10	M-06	270	1	1
1994	771645	10	M-06	280	1	1
1994	771645	10	M-06	290	7	1
1994	771645	10	M-06	300	6	1
1994	771645	10	M-06	310	9	1
1994	771645	10	M-06	320	12	1
1994	771645	10	M-06	330	9	1
1994	771645	10	M-06	340	13	1
1994	771645	10	M-06	350	7	1
1994	771645	10	M-06	360	3	1
1994	771645	10	M-06	380	2	1
1994	771645	10	M-06	390	3	1
1994	771645	10	M-06	400	2	1
1994	771645	10	M-06	410	1	1
1994	771645	10	M-06	420	1	1
1994	771645	10	M-06	450	2	1
1994	771645	10	M-06	460	1	1
1994	771645	10	M-06	480	2	1
1994	771645	10	M-06	490	3	1
1994	771645	10	M-06	500	1	1
1994	771645	10	M-06	520	2	1
1994	771645	10	M-06	530	1	1
1994	771645	10	M-06	560	1	1
1994	771645	10	M-06	570	1	1
1994	771645	10	M-06	590	2	1
1994	771645	10	M-06	600	1	1
1994	771645	10	M-06	610	1	1
1994	771645	10	M-06	620	4	1
1994	771645	10	M-06	630	1	1
1994	771645	10	M-06	640	1	1
1994	771645	10	M-06	230	2	2
1994	771645	10	M-06	260	3	2
1994	771645	10	M-06	290	4	2
1994	771645	10	M-06	300	1	2
1994	771645	10	M-06	310	4	2
1994	771645	10	M-06	320	10	2
1994	771645	10	M-06	330	5	2
1994	771645	10	M-06	340	4	2
1994	771645	10	M-06	350	3	2
1994	771645	10	M-06	360	5	2
1994	771645	10	M-06	370	1	2
1994	771645	10	M-06	380	2	2
1994	771645	10	M-06	390	1	2
1994	771645	10	M-06	400	1	2
1994	771645	10	M-06	410	3	2
1994	771645	10	M-06	440	1	2
1994	771645	10	M-06	450	3	2
1994	771645	10	M-06	470	1	2
1994	771645	10	M-06	480	3	2
1994	771645	10	M-06	500	3	2
1994	771645	10	M-06	520	1	2
1994	771645	10	M-06	530	1	2
1994	771645	10	M-06	540	1	2
1994	771645	10	M-06	550	1	2
1994	771645	10	M-06	560	2	2
1994	771645	10	M-06	580	1	2
1994	771645	10	M-06	640	1	2
1994	771645	10	M-06	650	1	2
1994	771645	10	M-06	660	1	2
1994	771645	10	M-06	710	1	2
1994	771646	10	N-06	310	1	2
1994	771647	20	O-04	220	1	1
1994	771647	20	O-04	230	1	1
1994	771647	20	O-04	270	1	1
1994	771647	20	O-04	320	1	2
1994	771647	20	O-04	330	1	2
1994	771647	20	O-04	580	1	2
1994	771647	20	O-04	620	1	2
1994	771647	20	O-04	120	1	3
1994	771647	20	O-04	130	1	3
1994	771647	20	O-04	150	1	3
1994	771647	20	O-04	160	1	3
1994	771648	20	N-04	180	1	1
1994	771648	20	N-04	230	1	1
1994	771648	20	N-04	260	1	1
1994	771648	20	N-04	740	1	1
1994	771648	20	N-04	160	1	2
1994	771648	20	N-04	180	1	2
1994	771648	20	N-04	210	2	2
1994	771648	20	N-04	220	1	2
1994	771648	20	N-04	240	1	2
1994	771648	20	N-04	310	1	2
1994	771648	20	N-04	320	1	2
1994	771648	20	N-04	350	1	2
1994	771648	20	N-04	600	1	2
1994	771648	20	N-04	690	1	2
1994	771648	20	N-04	700	1	2
1994	771649	20	M-04	440	1	1
1994	771649	20	M-04	500	1	1
1994	771649	20	M-04	550	1	1
1994	771649	20	M-04	560	1	1
1994	771649	20	M-04	600	1	1
1994	771649	20	M-04	610	2	1
1994	771649	20	M-04	640	1	1
1994	771649	20	M-04	430	1	2
1994	771649	20	M-04	680	1	2
1994	771650	10	L-04	220	1	1
1994	771650	10	L-04	230	4	1
1994	771650	10	L-04	250	3	1
1994	771650	10	L-04	280	2	1
1994	771650	10	L-04	290	5	1
1994	771650	10	L-04	300	5	1
1994	771650	10	L-04	310	8	1
1994	771650	10	L-04	320	11	1
1994	771650	10	L-04	330	7	1
1994	771650	10	L-04	340	5	1
1994	771650	10	L-04	350	11	1
1994	771650	10	L-04	360	7	1
1994	771650	10	L-04	370	3	1
1994	771650	10	L-04	380	5	1
1994	771650	10	L-04	390	1	1
1994	771650	10	L-04	410	1	1
1994	771650	10	L-04	420	1	1
1994	771650	10	L-04	430	2	1
1994	771650	10	L-04	440	2	1
1994	771650	10	L-04	450	2	1
1994	771650	10	L-04	470	3	1
1994	771650	10	L-04	480	1	1
1994	771650	10	L-04	490	2	1
1994	771650	10	L-04	500	2	1
1994	771650	10	L-04	510	2	1
1994	771650	10	L-04	530	3	1
1994	771650	10	L-04	540	1	1
1994	771650	10	L-04	550	1	1
1994	771650	10	L-04	580	3	1
1994	771650	10	L-04	600	3	1
1994	771650	10	L-04	610	2	1
1994	771650	10	L-04	620	1	1
1994	771650	10	L-04	630	1	1
1994	771650	10	L-04	160	1	2
1994	771650	10	L-04	190	1	2
1994	771650	10	L-04	240	1	2
1994	771650	10	L-04	250	3	2
1994	771650	10	L-04	280	2	2
1994	771650	10	L-04	290	5	2
1994	771650	10	L-04	300	6	2
1994	771650	10	L-04	310	7	2
1994	771650	10	L-04	320	15	2
1994	771650	10	L-04	330	9	2
1994	771650	10	L-04	340	16	2
1994	771650	10	L-04	350	6	2
1994	771650	10	L-04	360	5	2
1994	771650	10	L-04	370	6	2
1994	771650	10	L-04	380	6	2
1994	771650	10	L-04	390	2	2
1994	771650	10	L-04	410	1	2
1994	771650	10	L-04	420	1	2
1994	771650	10	L-04	430	1	2
1994	771650	10	L-04	440	1	2
1994	771650	10	L-04	450	1	2
1994	771650	10	L-04	460	1	2
1994	771650	10	L-04	470	1	2
1994	771650	10	L-04	480	4	2
1994	771650	10	L-04	490	1	2
1994	771650	10	L-04	530	3	2
1994	771650	10	L-04	570	2	2
1994	771650	10	L-04	580	2	2
1994	771650	10	L-04	600	1	2
1994	771650	10	L-04	620	1	2
1994	771650	10	L-04	680	1	2
1994	771651	10	K-04	90	1	1
1994	771651	10	K-04	100	1	1
1994	771651	10	K-04	140	1	1
1994	771651	10	K-04	160	3	1
1994	771651	10	K-04	180	1	1
1994	771651	10	K-04	240	1	1
1994	771651	10	K-04	280	1	1
1994	771651	10	K-04	300	1	1
1994	771651	10	K-04	310	3	1
1994	771651	10	K-04	340	2	1
1994	771651	10	K-04	360	1	1
1994	771651	10	K-04	470	1	1
1994	771651	10	K-04	520	1	1
1994	771651	10	K-04	550	2	1
1994	771651	10	K-04	560	1	1
1994	771651	10	K-04	570	1	1
1994	771651	10	K-04	590	1	1
1994	771651	10	K-04	690	1	1
1994	771651	10	K-04	140	3	2
1994	771651	10	K-04	150	2	2
1994	771651	10	K-04	180	1	2
1994	771651	10	K-04	220	2	2
1994	771651	10	K-04	230	1	2
1994	771651	10	K-04	260	1	2
1994	771651	10	K-04	290	1	2
1994	771651	10	K-04	300	1	2
1994	771651	10	K-04	350	1	2
1994	771651	10	K-04	430	1	2
1994	771651	10	K-04	440	1	2
1994	771651	10	K-04	490	1	2
1994	771651	10	K-04	510	1	2
1994	771652	10	J-04	150	1	1
1994	771652	10	J-04	210	1	1
1994	771652	10	J-04	220	1	1
1994	771652	10	J-04	290	1	1
1994	771652	10	J-04	320	1	1
1994	771652	10	J-04	340	1	1
1994	771652	10	J-04	360	1	1
1994	771652	10	J-04	370	1	1
1994	771652	10	J-04	400	1	1
1994	771652	10	J-04	420	1	1
1994	771652	10	J-04	430	2	1
1994	771652	10	J-04	440	2	1
1994	771652	10	J-04	460	1	1
1994	771652	10	J-04	530	1	1
1994	771652	10	J-04	610	1	1
1994	771652	10	J-04	290	1	2
1994	771652	10	J-04	300	1	2
1994	771652	10	J-04	320	2	2
1994	771652	10	J-04	330	1	2
1994	771652	10	J-04	360	2	2
1994	771652	10	J-04	460	1	2
1994	771652	10	J-04	470	1	2
1994	771652	10	J-04	500	1	2
1994	771652	10	J-04	520	1	2
1994	771652	10	J-04	570	1	2
1994	771652	10	J-04	740	1	2
1994	771653	31	I-04	200	1	1
1994	771653	31	I-04	290	1	1
1994	771653	31	I-04	310	1	1
1994	771653	31	I-04	320	1	1
1994	771653	31	I-04	350	2	1
1994	771653	31	I-04	360	2	1
1994	771653	31	I-04	400	1	1
1994	771653	31	I-04	490	1	1
1994	771653	31	I-04	530	1	1
1994	771653	31	I-04	570	1	1
1994	771653	31	I-04	150	1	2
1994	771653	31	I-04	230	1	2
1994	771653	31	I-04	320	1	2
1994	771653	31	I-04	330	1	2
1994	771653	31	I-04	340	1	2
1994	771653	31	I-04	370	1	2
1994	771653	31	I-04	400	1	2
1994	771653	31	I-04	510	1	2
1994	771653	31	I-04	570	1	2
1994	771653	31	I-04	580	1	2
1994	771654	31	H-04	250	1	1
1994	771654	31	H-04	270	1	1
1994	771654	31	H-04	280	2	1
1994	771654	31	H-04	290	3	1
1994	771654	31	H-04	300	2	1
1994	771654	31	H-04	310	4	1
1994	771654	31	H-04	320	4	1
1994	771654	31	H-04	330	5	1
1994	771654	31	H-04	340	7	1
1994	771654	31	H-04	350	4	1
1994	771654	31	H-04	360	3	1
1994	771654	31	H-04	370	2	1
1994	771654	31	H-04	380	2	1
1994	771654	31	H-04	450	1	1
1994	771654	31	H-04	460	1	1
1994	771654	31	H-04	470	3	1
1994	771654	31	H-04	490	1	1
1994	771654	31	H-04	510	1	1
1994	771654	31	H-04	530	1	1
1994	771654	31	H-04	580	1	1
1994	771654	31	H-04	640	1	1
1994	771654	31	H-04	690	1	1
1994	771654	31	H-04	230	1	2
1994	771654	31	H-04	250	1	2
1994	771654	31	H-04	270	1	2
1994	771654	31	H-04	280	5	2
1994	771654	31	H-04	290	2	2
1994	771654	31	H-04	300	5	2
1994	771654	31	H-04	310	3	2
1994	771654	31	H-04	320	8	2
1994	771654	31	H-04	330	4	2
1994	771654	31	H-04	340	6	2
1994	771654	31	H-04	350	2	2
1994	771654	31	H-04	360	4	2
1994	771654	31	H-04	370	3	2
1994	771654	31	H-04	380	2	2
1994	771654	31	H-04	390	1	2
1994	771654	31	H-04	400	2	2
1994	771654	31	H-04	410	2	2
1994	771654	31	H-04	440	2	2
1994	771654	31	H-04	450	1	2
1994	771654	31	H-04	460	1	2
1994	771654	31	H-04	470	2	2
1994	771654	31	H-04	490	1	2
1994	771654	31	H-04	510	1	2
1994	771654	31	H-04	520	1	2
1994	771654	31	H-04	540	1	2
1994	771654	31	H-04	550	1	2
1994	771654	31	H-04	620	1	2
1994	771654	31	H-04	630	1	2
1994	771654	31	H-04	750	1	2
1994	771655	31	G-04	280	2	1
1994	771655	31	G-04	300	3	1
1994	771655	31	G-04	310	2	1
1994	771655	31	G-04	320	3	1
1994	771655	31	G-04	330	1	1
1994	771655	31	G-04	340	6	1
1994	771655	31	G-04	350	1	1
1994	771655	31	G-04	360	1	1
1994	771655	31	G-04	370	1	1
1994	771655	31	G-04	470	1	1
1994	771655	31	G-04	480	1	1
1994	771655	31	G-04	490	1	1
1994	771655	31	G-04	550	1	1
1994	771655	31	G-04	580	1	1
1994	771655	31	G-04	700	1	1
1994	771655	31	G-04	320	1	2
1994	771655	31	G-04	350	1	2
1994	771655	31	G-04	360	1	2
1994	771655	31	G-04	470	2	2
1994	771655	31	G-04	480	1	2
1994	771655	31	G-04	520	1	2
1994	771655	31	G-04	530	1	2
1994	771657	31	F-04	480	1	1
1994	771657	31	F-04	740	1	1
1994	771658	31	E-04	440	1	1
1994	771658	31	E-04	500	1	1
1994	771658	31	E-04	590	1	1
1994	771658	31	E-04	600	1	1
1994	771658	31	E-04	1000	1	1
1994	771658	31	E-04	480	1	2
1994	771658	31	E-04	520	1	2
1994	771658	31	E-04	570	1	2
1994	771658	31	E-04	580	1	2
1994	771658	31	E-04	680	1	2
1994	771658	31	E-04	1010	1	2
1994	771658	31	E-04	1050	1	2
1994	771659	31	D-04	450	1	1
1994	771659	31	D-04	600	1	2
1994	771659	31	D-04	620	1	2
1994	771660	50	C-04	490	1	1
1994	771660	50	C-04	970	1	2
1994	771661	50	B-04	720	1	2
1994	771662	50	A-04	590	1	1
1994	771662	50	A-04	600	1	1
1994	771662	50	A-04	510	1	2
1994	771662	50	A-04	540	1	2
1994	771663	50	A-02	590	1	1
1994	771663	50	A-02	610	1	1
1994	771663	50	A-02	450	1	2
1994	771663	50	A-02	550	1	2
1994	771664	50	B-02	730	1	1
1994	771664	50	B-02	760	1	1
1994	771664	50	B-02	800	1	1
1994	771664	50	B-02	730	2	2
1994	771665	50	C-02	770	1	1
1994	771665	50	C-02	510	1	2
1994	771665	50	C-02	670	1	2
1994	771666	50	D-02	680	1	1
1994	771666	50	D-02	700	1	1
1994	771666	50	D-02	500	1	2
1994	771666	50	D-02	630	1	2
1994	771667	50	E-02	400	1	1
1994	771667	50	E-02	480	1	1
1994	771667	50	E-02	540	1	1
1994	771667	50	E-02	600	1	1
1994	771667	50	E-02	610	1	1
1994	771667	50	E-02	630	2	1
1994	771667	50	E-02	680	1	1
1994	771667	50	E-02	490	2	2
1994	771667	50	E-02	560	2	2
1994	771667	50	E-02	620	1	2
1994	771667	50	E-02	690	1	2
1994	771667	50	E-02	700	1	2
1994	771668	31	F-02	380	1	1
1994	771668	31	F-02	390	1	1
1994	771668	31	F-02	510	2	1
1994	771668	31	F-02	530	1	1
1994	771668	31	F-02	640	1	1
1994	771668	31	F-02	520	1	2
1994	771668	31	F-02	530	1	2
1994	771668	31	F-02	560	1	2
1994	771668	31	F-02	580	1	2
1994	771668	31	F-02	590	1	2
1994	771668	31	F-02	600	1	2
1994	771668	31	F-02	640	1	2
1994	771668	31	F-02	710	1	2
1994	771669	31	G-02	360	1	1
1994	771669	31	G-02	380	1	1
1994	771669	31	G-02	430	1	1
1994	771669	31	G-02	440	1	1
1994	771669	31	G-02	450	1	1
1994	771669	31	G-02	460	1	1
1994	771669	31	G-02	470	1	1
1994	771669	31	G-02	480	3	1
1994	771669	31	G-02	490	1	1
1994	771669	31	G-02	500	1	1
1994	771669	31	G-02	530	1	1
1994	771669	31	G-02	540	1	1
1994	771669	31	G-02	550	2	1
1994	771669	31	G-02	560	2	1
1994	771669	31	G-02	570	2	1
1994	771669	31	G-02	600	1	1
1994	771669	31	G-02	610	3	1
1994	771669	31	G-02	620	1	1
1994	771669	31	G-02	630	1	1
1994	771669	31	G-02	660	1	1
1994	771669	31	G-02	670	1	1
1994	771669	31	G-02	680	1	1
1994	771669	31	G-02	740	1	1
1994	771669	31	G-02	320	1	2
1994	771669	31	G-02	350	1	2
1994	771669	31	G-02	380	1	2
1994	771669	31	G-02	390	2	2
1994	771669	31	G-02	470	1	2
1994	771669	31	G-02	480	2	2
1994	771669	31	G-02	490	1	2
1994	771669	31	G-02	500	1	2
1994	771669	31	G-02	510	1	2
1994	771669	31	G-02	530	1	2
1994	771669	31	G-02	560	1	2
1994	771669	31	G-02	580	2	2
1994	771669	31	G-02	610	2	2
1994	771669	31	G-02	620	1	2
1994	771669	31	G-02	630	1	2
1994	771669	31	G-02	640	1	2
1994	771669	31	G-02	690	1	2
1994	771670	31	H-02	300	2	1
1994	771670	31	H-02	320	3	1
1994	771670	31	H-02	330	2	1
1994	771670	31	H-02	340	1	1
1994	771670	31	H-02	350	1	1
1994	771670	31	H-02	360	1	1
1994	771670	31	H-02	370	1	1
1994	771670	31	H-02	380	1	1
1994	771670	31	H-02	390	1	1
1994	771670	31	H-02	470	2	1
1994	771670	31	H-02	480	1	1
1994	771670	31	H-02	520	2	1
1994	771670	31	H-02	550	1	1
1994	771670	31	H-02	590	1	1
1994	771670	31	H-02	620	1	1
1994	771670	31	H-02	270	1	2
1994	771670	31	H-02	300	4	2
1994	771670	31	H-02	330	2	2
1994	771670	31	H-02	340	2	2
1994	771670	31	H-02	350	1	2
1994	771670	31	H-02	390	1	2
1994	771670	31	H-02	440	2	2
1994	771670	31	H-02	460	1	2
1994	771670	31	H-02	540	2	2
1994	771670	31	H-02	550	2	2
1994	771670	31	H-02	570	2	2
1994	771670	31	H-02	710	1	2
1994	771671	31	I-02	200	1	1
1994	771671	31	I-02	250	2	1
1994	771671	31	I-02	270	1	1
1994	771671	31	I-02	280	1	1
1994	771671	31	I-02	290	3	1
1994	771671	31	I-02	310	2	1
1994	771671	31	I-02	320	3	1
1994	771671	31	I-02	330	1	1
1994	771671	31	I-02	340	2	1
1994	771671	31	I-02	360	1	1
1994	771671	31	I-02	410	1	1
1994	771671	31	I-02	460	2	1
1994	771671	31	I-02	470	1	1
1994	771671	31	I-02	480	2	1
1994	771671	31	I-02	490	1	1
1994	771671	31	I-02	500	2	1
1994	771671	31	I-02	510	2	1
1994	771671	31	I-02	520	1	1
1994	771671	31	I-02	590	2	1
1994	771671	31	I-02	600	1	1
1994	771671	31	I-02	630	3	1
1994	771671	31	I-02	640	1	1
1994	771671	31	I-02	210	2	2
1994	771671	31	I-02	270	1	2
1994	771671	31	I-02	280	1	2
1994	771671	31	I-02	300	1	2
1994	771671	31	I-02	310	3	2
1994	771671	31	I-02	320	1	2
1994	771671	31	I-02	330	4	2
1994	771671	31	I-02	340	4	2
1994	771671	31	I-02	350	2	2
1994	771671	31	I-02	370	1	2
1994	771671	31	I-02	450	1	2
1994	771671	31	I-02	460	1	2
1994	771671	31	I-02	470	1	2
1994	771671	31	I-02	480	2	2
1994	771671	31	I-02	490	1	2
1994	771671	31	I-02	500	3	2
1994	771671	31	I-02	580	2	2
1994	771671	31	I-02	600	2	2
1994	771671	31	I-02	610	1	2
1994	771671	31	I-02	650	1	2
1994	771671	31	I-02	670	1	2
1994	771671	31	I-02	780	1	2
1994	771672	42	I-18	230	1	1
1994	771672	42	I-18	300	1	1
1994	771672	42	I-18	320	5	1
1994	771672	42	I-18	330	3	1
1994	771672	42	I-18	340	8	1
1994	771672	42	I-18	350	3	1
1994	771672	42	I-18	360	1	1
1994	771672	42	I-18	370	2	1
1994	771672	42	I-18	380	4	1
1994	771672	42	I-18	400	1	1
1994	771672	42	I-18	440	1	1
1994	771672	42	I-18	470	1	1
1994	771672	42	I-18	480	1	1
1994	771672	42	I-18	490	2	1
1994	771672	42	I-18	500	1	1
1994	771672	42	I-18	510	2	1
1994	771672	42	I-18	530	1	1
1994	771672	42	I-18	550	1	1
1994	771672	42	I-18	570	2	1
1994	771672	42	I-18	580	1	1
1994	771672	42	I-18	590	1	1
1994	771672	42	I-18	600	2	1
1994	771672	42	I-18	610	3	1
1994	771672	42	I-18	620	2	1
1994	771672	42	I-18	630	1	1
1994	771672	42	I-18	640	1	1
1994	771672	42	I-18	650	2	1
1994	771672	42	I-18	680	1	1
1994	771672	42	I-18	720	1	1
1994	771672	42	I-18	330	2	2
1994	771672	42	I-18	340	1	2
1994	771672	42	I-18	350	1	2
1994	771672	42	I-18	370	1	2
1994	771672	42	I-18	380	1	2
1994	771672	42	I-18	400	1	2
1994	771672	42	I-18	430	1	2
1994	771672	42	I-18	460	1	2
1994	771672	42	I-18	470	1	2
1994	771672	42	I-18	490	3	2
1994	771672	42	I-18	560	1	2
1994	771672	42	I-18	580	3	2
1994	771672	42	I-18	590	1	2
1994	771672	42	I-18	600	1	2
1994	771672	42	I-18	620	3	2
1994	771672	42	I-18	680	1	2
1994	771673	32	H-18	300	1	1
1994	771673	32	H-18	310	1	1
1994	771673	32	H-18	350	1	1
1994	771673	32	H-18	360	1	1
1994	771673	32	H-18	380	1	1
1994	771673	32	H-18	480	1	1
1994	771673	32	H-18	570	1	1
1994	771673	32	H-18	320	1	2
1994	771673	32	H-18	350	1	2
1994	771673	32	H-18	380	1	2
1994	771673	32	H-18	390	2	2
1994	771673	32	H-18	410	1	2
1994	771673	32	H-18	540	1	2
1994	771673	32	H-18	570	1	2
1994	771673	32	H-18	580	1	2
1994	771673	32	H-18	590	1	2
1994	771673	32	H-18	600	1	2
1994	771673	32	H-18	640	1	2
1994	771673	32	H-18	670	1	2
1994	771674	32	G-18	420	1	1
1994	771674	32	G-18	490	1	1
1994	771674	32	G-18	500	2	1
1994	771674	32	G-18	540	1	1
1994	771674	32	G-18	580	2	1
1994	771674	32	G-18	600	1	1
1994	771674	32	G-18	630	1	1
1994	771674	32	G-18	640	1	1
1994	771674	32	G-18	660	2	1
1994	771674	32	G-18	480	1	2
1994	771674	32	G-18	490	1	2
1994	771674	32	G-18	500	1	2
1994	771674	32	G-18	550	1	2
1994	771674	32	G-18	570	1	2
1994	771674	32	G-18	590	1	2
1994	771674	32	G-18	600	1	2
1994	771674	32	G-18	620	2	2
1994	771674	32	G-18	630	1	2
1994	771674	32	G-18	640	2	2
1994	771674	32	G-18	660	3	2
1994	771674	32	G-18	680	1	2
1994	771674	32	G-18	690	1	2
1994	771674	32	G-18	720	1	2
1994	771675	50	F-18	540	1	1
1994	771675	50	F-18	590	1	1
1994	771675	50	F-18	620	1	1
1994	771675	50	F-18	670	1	1
1994	771675	50	F-18	490	1	2
1994	771675	50	F-18	520	1	2
1994	771675	50	F-18	540	1	2
1994	771675	50	F-18	550	1	2
1994	771675	50	F-18	590	1	2
1994	771675	50	F-18	600	1	2
1994	771675	50	F-18	630	1	2
1994	771675	50	F-18	710	1	2
1994	771675	50	F-18	730	1	2
1994	771676	50	E-18	420	1	1
1994	771676	50	E-18	460	2	1
1994	771676	50	E-18	580	1	1
1994	771677	50	D-18	380	1	1
1994	771677	50	D-18	410	1	1
1994	771677	50	D-18	470	2	1
1994	771677	50	D-18	480	1	1
1994	771677	50	D-18	490	3	1
1994	771677	50	D-18	510	1	1
1994	771677	50	D-18	520	1	1
1994	771677	50	D-18	540	1	1
1994	771677	50	D-18	550	1	1
1994	771677	50	D-18	590	1	1
1994	771677	50	D-18	600	2	1
1994	771677	50	D-18	630	2	1
1994	771677	50	D-18	660	1	1
1994	771677	50	D-18	420	1	2
1994	771677	50	D-18	440	1	2
1994	771677	50	D-18	460	1	2
1994	771677	50	D-18	470	1	2
1994	771677	50	D-18	480	1	2
1994	771677	50	D-18	500	1	2
1994	771677	50	D-18	520	1	2
1994	771677	50	D-18	530	2	2
1994	771677	50	D-18	540	1	2
1994	771677	50	D-18	550	1	2
1994	771677	50	D-18	560	1	2
1994	771677	50	D-18	580	3	2
1994	771677	50	D-18	600	1	2
1994	771677	50	D-18	1100	1	2
1994	771678	50	C-18	310	1	1
1994	771678	50	C-18	340	1	1
1994	771678	50	C-18	360	2	1
1994	771678	50	C-18	460	1	1
1994	771678	50	C-18	470	3	1
1994	771678	50	C-18	500	1	1
1994	771678	50	C-18	520	1	1
1994	771678	50	C-18	530	1	1
1994	771678	50	C-18	540	3	1
1994	771678	50	C-18	550	3	1
1994	771678	50	C-18	560	1	1
1994	771678	50	C-18	570	1	1
1994	771678	50	C-18	580	2	1
1994	771678	50	C-18	590	3	1
1994	771678	50	C-18	600	1	1
1994	771678	50	C-18	610	3	1
1994	771678	50	C-18	620	1	1
1994	771678	50	C-18	660	1	1
1994	771678	50	C-18	670	2	1
1994	771678	50	C-18	680	1	1
1994	771678	50	C-18	310	1	2
1994	771678	50	C-18	340	1	2
1994	771678	50	C-18	380	1	2
1994	771678	50	C-18	410	1	2
1994	771678	50	C-18	420	1	2
1994	771678	50	C-18	440	1	2
1994	771678	50	C-18	470	3	2
1994	771678	50	C-18	480	3	2
1994	771678	50	C-18	490	1	2
1994	771678	50	C-18	500	1	2
1994	771678	50	C-18	510	2	2
1994	771678	50	C-18	530	1	2
1994	771678	50	C-18	540	1	2
1994	771678	50	C-18	550	3	2
1994	771678	50	C-18	560	3	2
1994	771678	50	C-18	570	6	2
1994	771678	50	C-18	580	2	2
1994	771678	50	C-18	590	1	2
1994	771678	50	C-18	600	3	2
1994	771678	50	C-18	620	1	2
1994	771678	50	C-18	640	1	2
1994	771678	50	C-18	650	2	2
1994	771678	50	C-18	660	1	2
1994	771678	50	C-18	670	1	2
1994	771678	50	C-18	690	1	2
1994	771678	50	C-18	740	1	2
1994	771678	50	C-18	760	1	2
1994	771679	31	J-02	180	1	1
1994	771679	31	J-02	210	1	1
1994	771679	31	J-02	230	1	1
1994	771679	31	J-02	240	1	1
1994	771679	31	J-02	250	1	1
1994	771679	31	J-02	260	1	1
1994	771679	31	J-02	270	1	1
1994	771679	31	J-02	280	2	1
1994	771679	31	J-02	290	2	1
1994	771679	31	J-02	300	1	1
1994	771679	31	J-02	310	2	1
1994	771679	31	J-02	320	5	1
1994	771679	31	J-02	330	8	1
1994	771679	31	J-02	340	7	1
1994	771679	31	J-02	350	2	1
1994	771679	31	J-02	360	5	1
1994	771679	31	J-02	370	6	1
1994	771679	31	J-02	380	1	1
1994	771679	31	J-02	390	1	1
1994	771679	31	J-02	430	1	1
1994	771679	31	J-02	450	1	1
1994	771679	31	J-02	460	2	1
1994	771679	31	J-02	470	2	1
1994	771679	31	J-02	480	1	1
1994	771679	31	J-02	500	1	1
1994	771679	31	J-02	520	1	1
1994	771679	31	J-02	580	1	1
1994	771679	31	J-02	600	1	1
1994	771679	31	J-02	660	1	1
1994	771679	31	J-02	140	1	2
1994	771679	31	J-02	170	1	2
1994	771679	31	J-02	180	1	2
1994	771679	31	J-02	210	2	2
1994	771679	31	J-02	220	1	2
1994	771679	31	J-02	230	4	2
1994	771679	31	J-02	240	1	2
1994	771679	31	J-02	250	1	2
1994	771679	31	J-02	260	1	2
1994	771679	31	J-02	280	2	2
1994	771679	31	J-02	290	2	2
1994	771679	31	J-02	300	2	2
1994	771679	31	J-02	310	3	2
1994	771679	31	J-02	320	3	2
1994	771679	31	J-02	330	3	2
1994	771679	31	J-02	340	3	2
1994	771679	31	J-02	350	4	2
1994	771679	31	J-02	360	6	2
1994	771679	31	J-02	430	1	2
1994	771679	31	J-02	460	1	2
1994	771679	31	J-02	470	2	2
1994	771679	31	J-02	500	1	2
1994	771679	31	J-02	530	1	2
1994	771679	31	J-02	580	1	2
1994	771679	31	J-02	590	1	2
1994	771679	31	J-02	600	1	2
1994	771680	31	J-03	180	1	1
1994	771680	31	J-03	280	1	1
1994	771680	31	J-03	290	1	1
1994	771680	31	J-03	320	1	1
1994	771680	31	J-03	330	1	1
1994	771680	31	J-03	350	1	1
1994	771680	31	J-03	380	1	1
1994	771680	31	J-03	430	1	1
1994	771680	31	J-03	590	1	1
1994	771680	31	J-03	300	1	2
1994	771680	31	J-03	310	2	2
1994	771680	31	J-03	330	1	2
1994	771680	31	J-03	340	1	2
1994	771680	31	J-03	350	1	2
1994	771680	31	J-03	430	1	2
1994	771680	31	J-03	580	1	2
1994	771680	31	J-03	590	1	2
1994	771681	10	K-03	170	1	1
1994	771681	10	K-03	280	1	1
1994	771681	10	K-03	290	1	1
1994	771681	10	K-03	300	1	1
1994	771681	10	K-03	360	1	1
1994	771681	10	K-03	370	3	1
1994	771681	10	K-03	410	2	1
1994	771681	10	K-03	440	1	1
1994	771681	10	K-03	470	1	1
1994	771681	10	K-03	480	1	1
1994	771681	10	K-03	520	1	1
1994	771681	10	K-03	530	1	1
1994	771681	10	K-03	590	3	1
1994	771681	10	K-03	210	1	2
1994	771681	10	K-03	220	1	2
1994	771681	10	K-03	230	1	2
1994	771681	10	K-03	270	1	2
1994	771681	10	K-03	300	1	2
1994	771681	10	K-03	310	2	2
1994	771681	10	K-03	320	2	2
1994	771681	10	K-03	330	1	2
1994	771681	10	K-03	340	1	2
1994	771681	10	K-03	350	1	2
1994	771681	10	K-03	490	1	2
1994	771681	10	K-03	570	2	2
1994	771681	10	K-03	630	1	2
1994	771681	10	K-03	960	1	2
1994	771682	20	K-02	300	1	1
1994	771682	20	K-02	310	2	1
1994	771682	20	K-02	350	3	1
1994	771682	20	K-02	360	1	1
1994	771682	20	K-02	400	1	1
1994	771682	20	K-02	460	2	1
1994	771682	20	K-02	470	1	1
1994	771682	20	K-02	490	2	1
1994	771682	20	K-02	500	3	1
1994	771682	20	K-02	510	2	1
1994	771682	20	K-02	530	1	1
1994	771682	20	K-02	540	2	1
1994	771682	20	K-02	570	3	1
1994	771682	20	K-02	590	1	1
1994	771682	20	K-02	620	1	1
1994	771682	20	K-02	630	1	1
1994	771682	20	K-02	670	1	1
1994	771682	20	K-02	720	1	1
1994	771682	20	K-02	730	1	1
1994	771682	20	K-02	320	1	2
1994	771682	20	K-02	350	1	2
1994	771682	20	K-02	360	1	2
1994	771682	20	K-02	380	1	2
1994	771682	20	K-02	420	1	2
1994	771682	20	K-02	430	1	2
1994	771682	20	K-02	460	1	2
1994	771682	20	K-02	480	2	2
1994	771682	20	K-02	490	1	2
1994	771682	20	K-02	510	1	2
1994	771682	20	K-02	520	1	2
1994	771682	20	K-02	530	1	2
1994	771682	20	K-02	540	1	2
1994	771682	20	K-02	560	2	2
1994	771682	20	K-02	580	1	2
1994	771682	20	K-02	590	1	2
1994	771682	20	K-02	600	1	2
1994	771682	20	K-02	610	1	2
1994	771682	20	K-02	620	1	2
1994	771682	20	K-02	660	1	2
1994	771682	20	K-02	810	1	2
1994	771683	20	L-02	310	1	1
1994	771683	20	L-02	360	1	1
1994	771683	20	L-02	590	1	1
1994	771683	20	L-02	640	2	1
1994	771683	20	L-02	240	1	2
1994	771683	20	L-02	250	1	2
1994	771683	20	L-02	310	1	2
1994	771683	20	L-02	360	1	2
1994	771683	20	L-02	440	1	2
1994	771683	20	L-02	500	1	2
1994	771683	20	L-02	530	1	2
1994	771683	20	L-02	550	2	2
1994	771683	20	L-02	560	1	2
1994	771683	20	L-02	580	1	2
1994	771683	20	L-02	630	1	2
1994	771684	20	L-03	220	1	1
1994	771684	20	L-03	230	1	1
1994	771684	20	L-03	240	1	1
1994	771684	20	L-03	300	2	1
1994	771684	20	L-03	320	1	1
1994	771684	20	L-03	450	1	1
1994	771684	20	L-03	460	1	1
1994	771684	20	L-03	470	2	1
1994	771684	20	L-03	500	1	1
1994	771684	20	L-03	510	3	1
1994	771684	20	L-03	530	1	1
1994	771684	20	L-03	540	2	1
1994	771684	20	L-03	550	2	1
1994	771684	20	L-03	560	1	1
1994	771684	20	L-03	590	1	1
1994	771684	20	L-03	600	2	1
1994	771684	20	L-03	630	1	1
1994	771684	20	L-03	660	1	1
1994	771684	20	L-03	700	2	1
1994	771684	20	L-03	390	1	2
1994	771684	20	L-03	460	2	2
1994	771684	20	L-03	510	1	2
1994	771684	20	L-03	520	1	2
1994	771684	20	L-03	530	1	2
1994	771684	20	L-03	580	1	2
1994	771684	20	L-03	610	1	2
1994	771684	20	L-03	620	1	2
1994	771684	20	L-03	630	1	2
1994	771685	20	M-03	610	1	1
1994	771685	20	M-03	490	2	2
1994	771685	20	M-03	510	1	2
1994	771685	20	M-03	520	1	2
1994	771685	20	M-03	580	1	2
1994	771685	20	M-03	630	1	2
1994	771685	20	M-03	700	2	2
1994	771685	20	M-03	710	1	2
1994	771686	20	M-02	160	1	1
1994	771686	20	M-02	220	1	1
1994	771686	20	M-02	230	1	1
1994	771686	20	M-02	260	1	1
1994	771686	20	M-02	290	1	1
1994	771686	20	M-02	390	1	1
1994	771686	20	M-02	450	1	1
1994	771686	20	M-02	460	1	1
1994	771686	20	M-02	470	1	1
1994	771686	20	M-02	480	1	1
1994	771686	20	M-02	580	1	1
1994	771686	20	M-02	690	1	1
1994	771686	20	M-02	210	1	2
1994	771686	20	M-02	410	1	2
1994	771686	20	M-02	460	1	2
1994	771686	20	M-02	480	1	2
1994	771686	20	M-02	490	1	2
1994	771686	20	M-02	520	1	2
1994	771686	20	M-02	590	1	2
1994	771686	20	M-02	620	1	2
1994	771686	20	M-02	640	1	2
1994	771686	20	M-02	650	1	2
1994	771687	20	N-02	500	1	1
1994	771687	20	N-02	510	1	1
1994	771687	20	N-02	530	1	1
1994	771687	20	N-02	550	1	1
1994	771687	20	N-02	580	1	1
1994	771687	20	N-02	590	1	1
1994	771687	20	N-02	630	1	1
1994	771687	20	N-02	640	2	1
1994	771687	20	N-02	650	1	1
1994	771687	20	N-02	690	2	1
1994	771687	20	N-02	370	1	2
1994	771687	20	N-02	400	1	2
1994	771687	20	N-02	470	1	2
1994	771687	20	N-02	490	1	2
1994	771687	20	N-02	500	1	2
1994	771687	20	N-02	520	2	2
1994	771687	20	N-02	530	1	2
1994	771687	20	N-02	560	1	2
1994	771687	20	N-02	590	3	2
1994	771687	20	N-02	610	1	2
1994	771687	20	N-02	630	1	2
1994	771687	20	N-02	650	1	2
1994	771688	20	N-03	610	1	1
1994	771688	20	N-03	660	1	1
1994	771688	20	N-03	690	3	1
1994	771688	20	N-03	660	1	2
1994	771689	20	O-03	120	1	1
1994	771689	20	O-03	130	1	1
1994	771689	20	O-03	140	1	1
1994	771689	20	O-03	150	4	1
1994	771689	20	O-03	240	1	1
1994	771689	20	O-03	640	1	1
1994	771689	20	O-03	650	1	1
1994	771689	20	O-03	160	1	2
1994	771689	20	O-03	590	1	2
1994	771689	20	O-03	720	1	2
1994	771690	20	O-02	590	1	1
1994	771690	20	O-02	760	2	1
1994	771690	20	O-02	600	1	2
1994	771690	20	O-02	630	1	2
1994	771690	20	O-02	800	1	2
1994	771691	20	Q-02	630	1	2
1994	771691	20	Q-02	120	1	3
1994	771691	20	Q-02	130	1	3
1994	771692	20	Q-01	550	1	1
1994	771692	20	Q-01	680	1	1
1994	771692	20	Q-01	690	1	1
1994	771692	20	Q-01	700	1	1
1994	771692	20	Q-01	720	1	1
1994	771692	20	Q-01	200	1	2
1994	771692	20	Q-01	470	1	2
1994	771692	20	Q-01	530	1	2
1994	771692	20	Q-01	560	1	2
1994	771692	20	Q-01	570	2	2
1994	771692	20	Q-01	580	1	2
1994	771692	20	Q-01	590	1	2
1994	771692	20	Q-01	640	2	2
1994	771692	20	Q-01	660	3	2
1994	771692	20	Q-01	690	2	2
1994	771692	20	Q-01	710	2	2
1994	771694	41	P-20	140	1	1
1994	771694	41	P-20	440	1	1
1994	771694	41	P-20	160	1	2
1994	771695	41	O-20	130	1	1
1994	771695	41	O-20	150	1	1
1994	771695	41	O-20	160	1	1
1994	771695	41	O-20	170	2	1
1994	771695	41	O-20	180	1	1
1994	771695	41	O-20	190	1	1
1994	771695	41	O-20	560	1	1
1994	771695	41	O-20	580	1	1
1994	771695	41	O-20	600	1	1
1994	771695	41	O-20	620	1	1
1994	771695	41	O-20	630	1	1
1994	771695	41	O-20	650	1	1
1994	771695	41	O-20	160	1	2
1994	771695	41	O-20	190	1	2
1994	771695	41	O-20	230	1	2
1994	771695	41	O-20	410	1	2
1994	771696	41	N-20	110	1	1
1994	771696	41	N-20	150	2	1
1994	771696	41	N-20	160	1	1
1994	771696	41	N-20	170	1	1
1994	771696	41	N-20	200	2	1
1994	771696	41	N-20	230	1	1
1994	771696	41	N-20	460	1	1
1994	771696	41	N-20	500	1	1
1994	771696	41	N-20	560	1	1
1994	771696	41	N-20	100	12	2
1994	771696	41	N-20	500	2	2
1994	771696	41	N-20	570	1	2
1994	771696	41	N-20	600	2	2
1994	771696	41	N-20	670	1	2
1994	771696	41	N-20	680	1	2
1994	771697	41	M-20	180	1	1
1994	771697	41	M-20	200	1	1
1994	771697	41	M-20	290	1	1
1994	771697	41	M-20	310	1	1
1994	771697	41	M-20	460	1	1
1994	771697	41	M-20	470	1	1
1994	771697	41	M-20	480	1	1
1994	771697	41	M-20	540	2	1
1994	771697	41	M-20	570	1	1
1994	771697	41	M-20	580	1	1
1994	771697	41	M-20	610	1	1
1994	771697	41	M-20	690	1	1
1994	771697	41	M-20	130	1	2
1994	771697	41	M-20	170	1	2
1994	771697	41	M-20	360	1	2
1994	771697	41	M-20	420	1	2
1994	771697	41	M-20	440	1	2
1994	771697	41	M-20	450	3	2
1994	771697	41	M-20	470	1	2
1994	771697	41	M-20	490	1	2
1994	771697	41	M-20	500	1	2
1994	771697	41	M-20	510	1	2
1994	771697	41	M-20	530	1	2
1994	771697	41	M-20	540	1	2
1994	771697	41	M-20	560	1	2
1994	771697	41	M-20	570	1	2
1994	771697	41	M-20	590	1	2
1994	771697	41	M-20	600	2	2
1994	771697	41	M-20	610	1	2
1994	771697	41	M-20	640	1	2
1994	771698	41	L-20	90	1	2
1994	771698	41	L-20	140	1	2
1994	771698	41	L-20	160	2	2
1994	771698	41	L-20	170	1	2
1994	771698	41	L-20	180	1	2
1994	771698	41	L-20	190	2	2
1994	771698	41	L-20	200	2	2
1994	771698	41	L-20	340	3	2
1994	771698	41	L-20	370	1	2
1994	771698	41	L-20	380	1	2
1994	771698	41	L-20	390	2	2
1994	771698	41	L-20	430	1	2
1994	771698	41	L-20	440	4	2
1994	771698	41	L-20	460	2	2
1994	771698	41	L-20	490	1	2
1994	771698	41	L-20	550	1	2
1994	771698	41	L-20	570	2	2
1994	771698	41	L-20	680	1	2
1994	771699	41	K-20	140	1	1
1994	771699	41	K-20	180	1	1
1994	771699	41	K-20	190	2	1
1994	771699	41	K-20	200	1	1
1994	771699	41	K-20	220	1	1
1994	771699	41	K-20	310	1	1
1994	771699	41	K-20	340	3	1
1994	771699	41	K-20	390	3	1
1994	771699	41	K-20	420	1	1
1994	771699	41	K-20	430	1	1
1994	771699	41	K-20	440	1	1
1994	771699	41	K-20	450	2	1
1994	771699	41	K-20	460	2	1
1994	771699	41	K-20	470	2	1
1994	771699	41	K-20	480	3	1
1994	771699	41	K-20	490	1	1
1994	771699	41	K-20	520	1	1
1994	771699	41	K-20	540	2	1
1994	771699	41	K-20	550	1	1
1994	771699	41	K-20	610	1	1
1994	771699	41	K-20	680	1	1
1994	771699	41	K-20	130	1	2
1994	771699	41	K-20	140	3	2
1994	771699	41	K-20	150	1	2
1994	771699	41	K-20	190	1	2
1994	771699	41	K-20	200	2	2
1994	771699	41	K-20	210	1	2
1994	771699	41	K-20	240	1	2
1994	771699	41	K-20	310	1	2
1994	771699	41	K-20	370	1	2
1994	771699	41	K-20	440	3	2
1994	771699	41	K-20	460	1	2
1994	771699	41	K-20	470	1	2
1994	771699	41	K-20	480	1	2
1994	771699	41	K-20	490	3	2
1994	771699	41	K-20	500	2	2
1994	771699	41	K-20	530	1	2
1994	771699	41	K-20	550	1	2
1994	771699	41	K-20	600	1	2
1994	771700	42	J-20	140	2	1
1994	771700	42	J-20	150	1	1
1994	771700	42	J-20	180	1	1
1994	771700	42	J-20	210	2	1
1994	771700	42	J-20	230	2	1
1994	771700	42	J-20	350	1	1
1994	771700	42	J-20	380	1	1
1994	771700	42	J-20	410	2	1
1994	771700	42	J-20	440	3	1
1994	771700	42	J-20	450	1	1
1994	771700	42	J-20	460	1	1
1994	771700	42	J-20	470	1	1
1994	771700	42	J-20	510	1	1
1994	771700	42	J-20	520	1	1
1994	771700	42	J-20	590	2	1
1994	771700	42	J-20	790	1	1
1994	771700	42	J-20	140	1	2
1994	771700	42	J-20	180	3	2
1994	771700	42	J-20	190	3	2
1994	771700	42	J-20	200	2	2
1994	771700	42	J-20	210	2	2
1994	771700	42	J-20	220	1	2
1994	771700	42	J-20	230	2	2
1994	771700	42	J-20	250	1	2
1994	771700	42	J-20	270	1	2
1994	771700	42	J-20	350	1	2
1994	771700	42	J-20	440	1	2
1994	771700	42	J-20	490	2	2
1994	771700	42	J-20	500	1	2
1994	771700	42	J-20	510	1	2
1994	771700	42	J-20	560	2	2
1994	771700	42	J-20	590	1	2
1994	771700	42	J-20	130	2	3
1994	771700	42	J-20	140	2	3
1994	771700	42	J-20	150	1	3
1994	771701	42	JI2019	140	1	1
1994	771701	42	JI2019	150	1	1
1994	771701	42	JI2019	180	1	1
1994	771701	42	JI2019	200	1	1
1994	771701	42	JI2019	220	1	1
1994	771701	42	JI2019	240	1	1
1994	771701	42	JI2019	260	2	1
1994	771701	42	JI2019	270	1	1
1994	771701	42	JI2019	280	2	1
1994	771701	42	JI2019	290	1	1
1994	771701	42	JI2019	300	3	1
1994	771701	42	JI2019	310	3	1
1994	771701	42	JI2019	320	10	1
1994	771701	42	JI2019	330	6	1
1994	771701	42	JI2019	340	6	1
1994	771701	42	JI2019	350	6	1
1994	771701	42	JI2019	360	2	1
1994	771701	42	JI2019	370	5	1
1994	771701	42	JI2019	380	2	1
1994	771701	42	JI2019	390	2	1
1994	771701	42	JI2019	410	1	1
1994	771701	42	JI2019	420	2	1
1994	771701	42	JI2019	430	1	1
1994	771701	42	JI2019	440	1	1
1994	771701	42	JI2019	460	1	1
1994	771701	42	JI2019	470	1	1
1994	771701	42	JI2019	490	1	1
1994	771701	42	JI2019	500	1	1
1994	771701	42	JI2019	510	1	1
1994	771701	42	JI2019	530	1	1
1994	771701	42	JI2019	540	1	1
1994	771701	42	JI2019	580	1	1
1994	771701	42	JI2019	590	1	1
1994	771701	42	JI2019	600	1	1
1994	771701	42	JI2019	210	4	2
1994	771701	42	JI2019	250	2	2
1994	771701	42	JI2019	270	1	2
1994	771701	42	JI2019	290	3	2
1994	771701	42	JI2019	300	2	2
1994	771701	42	JI2019	310	8	2
1994	771701	42	JI2019	320	5	2
1994	771701	42	JI2019	330	6	2
1994	771701	42	JI2019	340	8	2
1994	771701	42	JI2019	350	5	2
1994	771701	42	JI2019	360	7	2
1994	771701	42	JI2019	370	8	2
1994	771701	42	JI2019	380	3	2
1994	771701	42	JI2019	400	2	2
1994	771701	42	JI2019	420	3	2
1994	771701	42	JI2019	430	1	2
1994	771701	42	JI2019	440	2	2
1994	771701	42	JI2019	460	1	2
1994	771701	42	JI2019	470	1	2
1994	771701	42	JI2019	480	2	2
1994	771701	42	JI2019	490	2	2
1994	771701	42	JI2019	500	1	2
1994	771701	42	JI2019	550	1	2
1994	771701	42	JI2019	610	1	2
1994	771702	42	I-20	170	1	1
1994	771702	42	I-20	180	1	1
1994	771702	42	I-20	210	1	1
1994	771702	42	I-20	240	1	1
1994	771702	42	I-20	260	3	1
1994	771702	42	I-20	270	1	1
1994	771702	42	I-20	280	3	1
1994	771702	42	I-20	290	1	1
1994	771702	42	I-20	300	6	1
1994	771702	42	I-20	310	5	1
1994	771702	42	I-20	320	1	1
1994	771702	42	I-20	330	6	1
1994	771702	42	I-20	340	7	1
1994	771702	42	I-20	350	6	1
1994	771702	42	I-20	360	2	1
1994	771702	42	I-20	370	5	1
1994	771702	42	I-20	380	1	1
1994	771702	42	I-20	390	3	1
1994	771702	42	I-20	420	2	1
1994	771702	42	I-20	430	5	1
1994	771702	42	I-20	440	1	1
1994	771702	42	I-20	450	1	1
1994	771702	42	I-20	470	4	1
1994	771702	42	I-20	490	2	1
1994	771702	42	I-20	510	2	1
1994	771702	42	I-20	530	2	1
1994	771702	42	I-20	540	1	1
1994	771702	42	I-20	580	1	1
1994	771702	42	I-20	630	1	1
1994	771702	42	I-20	640	1	1
1994	771702	42	I-20	650	1	1
1994	771702	42	I-20	230	1	2
1994	771702	42	I-20	240	1	2
1994	771702	42	I-20	260	3	2
1994	771702	42	I-20	270	3	2
1994	771702	42	I-20	280	1	2
1994	771702	42	I-20	290	3	2
1994	771702	42	I-20	300	4	2
1994	771702	42	I-20	310	3	2
1994	771702	42	I-20	320	4	2
1994	771702	42	I-20	330	6	2
1994	771702	42	I-20	340	7	2
1994	771702	42	I-20	350	2	2
1994	771702	42	I-20	360	3	2
1994	771702	42	I-20	370	7	2
[truncated: 180,978 more rows]
