# Supplementary material for: A simulation framework for evaluating multi-stage sampling designs in populations with spatially structured traits
Source: PeerJ. 2019 Feb 25;7:e6471. doi: 10.7717/peerj.6471 (PMC6394348; doi:10.7717/peerj.6471)
Supplement: Supplemental Information 3 — Each data point represent an individual fish from the Eastern Bering Sea bottom trawl survey (1994–2016) that was caught, sexed, lengthened and aged. [file peerj-07-6471-s003.csv]

YEAR	HAULJOIN	STRATUM	STATIONID	SEX	LENGTH	WEIGHT	AGE	SPECIMENID
1994	771610	31	G-12	1	350		2	1
1994	771610	31	G-12	1	460		4	2
1994	771610	31	G-12	1	540		6	3
1994	771610	31	G-12	2	540		5	4
1994	771610	31	G-12	1	600		7	5
1994	771610	31	G-12	2	450		4	6
1994	771610	31	G-12	1	470		5	7
1994	771610	31	G-12	1	330		2	8
1994	771610	31	G-12	2	330		2	9
1994	771610	31	G-12	2	320		2	10
1994	771610	31	G-12	2	440		3	11
1994	771610	31	G-12	2	470		5	12
1994	771610	31	G-12	2	460		3	13
1994	771610	31	G-12	1	550		5	14
1994	771610	31	G-12	2	730		6	15
1994	771610	31	G-12	1	370		2	16
1994	771610	31	G-12	1	290		2	17
1994	771623	10	J-08	2	400		3	18
1994	771623	10	J-08	2	480		4	19
1994	771623	10	J-08	2	450		4	20
1994	771623	10	J-08	2	270		2	21
1994	771623	10	J-08	2	280		2	22
1994	771623	10	J-08	2	340		2	23
1994	771623	10	J-08	2	250		2	24
1994	771623	10	J-08	2	330		2	25
1994	771623	10	J-08	2	310		2	26
1994	771623	10	J-08	2	230		1	27
1994	771623	10	J-08	2	250		2	28
1994	771623	10	J-08	2	240		1	29
1994	771623	10	J-08	2	420		4	30
1994	771623	10	J-08	2	530		5	31
1994	771623	10	J-08	2	570		5	32
1994	771623	10	J-08	2	480		4	33
1994	771623	10	J-08	2	620		6	34
1994	771623	10	J-08	2	420		3	35
1994	771623	10	J-08	2	350		3	36
1994	771623	10	J-08	2	340		3	37
1994	771623	10	J-08	2	290		2	38
1994	771623	10	J-08	2	370		3	39
1994	771623	10	J-08	2	190		1	40
1994	771623	10	J-08	1	330		2	41
1994	771623	10	J-08	1	220		1	42
1994	771623	10	J-08	1	280		2	43
1994	771623	10	J-08	1	420		4	44
1994	771623	10	J-08	1	300		2	45
1994	771623	10	J-08	1	530		4	46
1994	771623	10	J-08	1	320		2	47
1994	771623	10	J-08	1	590		4	48
1994	771623	10	J-08	1	660		8	49
1994	771623	10	J-08	1	400		3	50
1994	771623	10	J-08	1	270		2	51
1994	771623	10	J-08	1	500		4	52
1994	771623	10	J-08	1	480		3	53
1994	771623	10	J-08	1	360		2	54
1994	771623	10	J-08	1	210		1	55
1994	771623	10	J-08	1	190		1	56
1994	771631	31	C-08	1	640		6	57
1994	771631	31	C-08	1	380		3	58
1994	771631	31	C-08	1	800		8	59
1994	771631	31	C-08	1	580		5	60
1994	771631	31	C-08	1	570		5	61
1994	771631	31	C-08	1	310		2	62
1994	771631	31	C-08	1	310		2	63
1994	771631	31	C-08	2	640		5	64
1994	771631	31	C-08	2	610		4	65
1994	771631	31	C-08	2	350		3	66
1994	771631	31	C-08	2	540		5	67
1994	771631	31	C-08	2	360		3	68
1994	771631	31	C-08	2	560		5	69
1994	771631	31	C-08	2	380		3	70
1994	771633	31	B-06	2	570		4	71
1994	771633	31	B-06	2	620		5	72
1994	771633	31	B-06	2	630		5	73
1994	771633	31	B-06	2	730		6	74
1994	771633	31	B-06	2	390		2	75
1994	771633	31	B-06	1	380		2	76
1994	771633	31	B-06	1	460		3	77
1994	771633	31	B-06	2	400		3	78
1994	771633	31	B-06	1	430		4	79
1994	771633	31	B-06	1	370		3	80
1994	771633	31	B-06	1	390		3	81
1994	771633	31	B-06	1	340		3	82
1994	771633	31	B-06	1	390		3	83
1994	771634	31	A-06	1	930		9	84
1994	771634	31	A-06	2	890		8	85
1994	771634	31	A-06	2	860		8	86
1994	771634	31	A-06	1	920		9	87
1994	771634	31	A-06	1	470		4	89
1994	771634	31	A-06	2	790		6	90
1994	771634	31	A-06	2	760		7	91
1994	771634	31	A-06	2	700		6	92
1994	771634	31	A-06	1	760		7	93
1994	771634	31	A-06	2	700		7	94
1994	771634	31	A-06	2	450		4	95
1994	771634	31	A-06	2	520		5	96
1994	771634	31	A-06	2	490		4	97
1994	771634	31	A-06	2	600		5	98
1994	771634	31	A-06	1	450		4	99
1994	771634	31	A-06	2	310		2	100
1994	771634	31	A-06	2	500		4	101
1994	771636	31	D-06	2	910		8	102
1994	771636	31	D-06	2	580		4	103
1994	771636	31	D-06	2	360		3	104
1994	771636	31	D-06	2	370		3	105
1994	771636	31	D-06	2	380		3	106
1994	771636	31	D-06	2	660		6	107
1994	771636	31	D-06	2	600		5	108
1994	771636	31	D-06	2	340		2	109
1994	771636	31	D-06	2	390		3	110
1994	771636	31	D-06	2	740		6	111
1994	771636	31	D-06	1	360		2	112
1994	771636	31	D-06	1	400		3	113
1994	771636	31	D-06	1	340		2	114
1994	771636	31	D-06	1	540		5	115
1994	771636	31	D-06	1	570		5	116
1994	771636	31	D-06	1	640		5	117
1994	771636	31	D-06	1	580		5	118
1994	771636	31	D-06	1	420		3	119
1994	771645	10	M-06	2	670		5	120
1994	771645	10	M-06	2	330		2	121
1994	771645	10	M-06	2	290		3	122
1994	771645	10	M-06	2	260		2	123
1994	771645	10	M-06	2	360		2	124
1994	771645	10	M-06	2	720		6	125
1994	771645	10	M-06	2	550		5	126
1994	771645	10	M-06	2	440		4	127
1994	771645	10	M-06	2	320		2	128
1994	771645	10	M-06	2	350		3	129
1994	771645	10	M-06	2	300		2	130
1994	771645	10	M-06	2	520		5	131
1994	771645	10	M-06	2	320		2	132
1994	771645	10	M-06	2	540		5	133
1994	771645	10	M-06	2	400		3	134
1994	771645	10	M-06	2	510		4	135
1994	771645	10	M-06	2	380		2	136
1994	771645	10	M-06	2	390		3	137
1994	771645	10	M-06	2	340		2	138
1994	771645	10	M-06	2	290		2	139
1994	771645	10	M-06	2	260		2	140
1994	771645	10	M-06	2	410		3	141
1994	771645	10	M-06	2	480		3	142
1994	771645	10	M-06	2	230		1	143
1994	771645	10	M-06	2	560		5	144
1994	771645	10	M-06	2	310		2	145
1994	771645	10	M-06	2	490		5	146
1994	771645	10	M-06	2	300		2	147
1994	771645	10	M-06	2	510		4	148
1994	771645	10	M-06	2	650		5	149
1994	771645	10	M-06	2	650		5	150
1994	771645	10	M-06	2	580		5	151
1994	771645	10	M-06	1	480		4	152
1994	771645	10	M-06	1	370		3	153
1994	771645	10	M-06	1	300		2	154
1994	771645	10	M-06	1	490		4	155
1994	771645	10	M-06	1	310		2	156
1994	771645	10	M-06	1	320		2	157
1994	771645	10	M-06	1	330		2	158
1994	771645	10	M-06	1	350		2	159
1994	771645	10	M-06	1	320		2	160
1994	771645	10	M-06	1	530		4	161
1994	771645	10	M-06	1	450		3	162
1994	771645	10	M-06	1	630		5	163
1994	771645	10	M-06	1	520		4	164
1994	771645	10	M-06	1	340		2	165
1994	771645	10	M-06	1	390		3	166
1994	771645	10	M-06	1	360		2	167
1994	771645	10	M-06	1	280		2	168
1994	771645	10	M-06	1	450		4	169
1994	771645	10	M-06	1	630		7	170
1994	771645	10	M-06	1	400		3	171
1994	771645	10	M-06	1	570		5	172
1994	771645	10	M-06	1	640		5	173
1994	771645	10	M-06	1	420		3	174
1994	771645	10	M-06	1	590		5	175
1994	771645	10	M-06	1	240		1	176
1994	771645	10	M-06	1	350		3	177
1994	771645	10	M-06	1	610		6	178
1994	771645	10	M-06	1	300		3	179
1994	771645	10	M-06	1	500		4	180
1994	771645	10	M-06	1	480		3	181
1994	771645	10	M-06	1	410		3	182
1994	771645	10	M-06	1	470		4	183
1994	771645	10	M-06	1	490		3	184
1994	771645	10	M-06	1	620		6	185
1994	771645	10	M-06	1	600		6	186
1994	771664	50	B-02	1	800		7	187
1994	771664	50	B-02	1	810		8	188
1994	771664	50	B-02	1	740		6	189
1994	771664	50	B-02	2	770		7	190
1994	771664	50	B-02	2	750		6	191
1994	771671	31	I-02	2	600		6	192
1994	771671	31	I-02	1	410		3	193
1994	771671	31	I-02	1	270		2	194
1994	771671	31	I-02	1	290		2	195
1994	771671	31	I-02	1	290		2	196
1994	771671	31	I-02	1	260		2	197
1994	771671	31	I-02	1	490		4	198
1994	771671	31	I-02	1	520		4	199
1994	771671	31	I-02	1	500		4	200
1994	771671	31	I-02	1	610		6	201
1994	771671	31	I-02	1	630		6	203
1994	771671	31	I-02	1	460		4	204
1994	771671	31	I-02	1	200		1	205
1994	771671	31	I-02	1	580		5	206
1994	771671	31	I-02	1	530		4	207
1994	771671	31	I-02	1	590		5	208
1994	771671	31	I-02	2	670		6	209
1994	771671	31	I-02	2	280		2	210
1994	771671	31	I-02	2	610		6	211
1994	771671	31	I-02	2	220		1	212
1994	771671	31	I-02	2	610		5	213
1994	771671	31	I-02	2	470		4	214
1994	771671	31	I-02	1	510		4	215
1994	771671	31	I-02	2	480		4	216
1994	771671	31	I-02	2	470		4	217
1994	771671	31	I-02	2	300		2	218
1994	771671	31	I-02	2	790		7	219
1994	771671	31	I-02	2	490		4	220
1994	771671	31	I-02	2	510		3	221
1994	771671	31	I-02	2	660		6	222
1994	771671	31	I-02	2	500		3	223
1994	771692	20	Q-01	2	590		5	224
1994	771692	20	Q-01	2	540		5	225
1994	771692	20	Q-01	2	670		6	226
1994	771692	20	Q-01	2	560		3	227
1994	771692	20	Q-01	2	660		5	228
1994	771692	20	Q-01	2	690		6	229
1994	771692	20	Q-01	2	560		6	230
1994	771692	20	Q-01	2	670		6	231
1994	771692	20	Q-01	2	710		6	232
1994	771692	20	Q-01	2	590		5	233
1994	771692	20	Q-01	2	580		5	234
1994	771692	20	Q-01	2	710		7	235
1994	771692	20	Q-01	2	640		6	236
1994	771692	20	Q-01	2	630		5	237
1994	771692	20	Q-01	2	470		3	238
1994	771692	20	Q-01	2	190		1	239
1994	771692	20	Q-01	1	720		6	240
1994	771692	20	Q-01	1	690		6	241
1994	771692	20	Q-01	1	700		6	242
1994	771692	20	Q-01	1	550		4	243
1994	771692	20	Q-01	2	710		6	244
1994	771701	42	JI2019	2	320		2	245
1994	771701	42	JI2019	2	300		2	246
1994	771701	42	JI2019	2	320		2	247
1994	771701	42	JI2019	2	350		2	248
1994	771701	42	JI2019	2	490		3	249
1994	771701	42	JI2019	2	330		2	250
1994	771701	42	JI2019	2	410		3	251
1994	771701	42	JI2019	2	360		2	252
1994	771701	42	JI2019	2	260		2	253
1994	771701	42	JI2019	2	290		2	254
1994	771701	42	JI2019	2	410		3	255
1994	771701	42	JI2019	2	210		1	256
1994	771701	42	JI2019	2	350		2	257
1994	771701	42	JI2019	2	370		3	258
1994	771701	42	JI2019	2	310		3	259
1994	771701	42	JI2019	2	390		3	261
1994	771701	42	JI2019	2	340		2	262
1994	771701	42	JI2019	2	400		4	263
1994	771701	42	JI2019	2	380		2	264
1994	771701	42	JI2019	2	430		3	265
1994	771701	42	JI2019	2	480		3	266
1994	771701	42	JI2019	2	370		2	267
1994	771701	42	JI2019	2	600		5	268
1994	771701	42	JI2019	2	280		2	269
1994	771701	42	JI2019	2	310		2	270
1994	771701	42	JI2019	2	280		2	271
1994	771701	42	JI2019	2	220		1	272
1994	771701	42	JI2019	2	240		1	273
1994	771701	42	JI2019	2	270		2	274
1994	771701	42	JI2019	2	540		4	275
1994	771701	42	JI2019	1	570		5	276
1994	771701	42	JI2019	1	300		2	277
1994	771701	42	JI2019	1	310		2	278
1994	771701	42	JI2019	1	150		1	279
1994	771701	42	JI2019	1	240		1	280
1994	771701	42	JI2019	1	330		2	281
1994	771701	42	JI2019	1	280		2	282
1994	771701	42	JI2019	1	130		1	283
1994	771701	42	JI2019	1	320		2	284
1994	771701	42	JI2019	1	380		3	285
1994	771701	42	JI2019	1	410		3	286
1994	771701	42	JI2019	1	220		1	287
1994	771701	42	JI2019	1	580		6	288
1994	771701	42	JI2019	1	200		1	289
1994	771701	42	JI2019	1	370		2	290
1994	771701	42	JI2019	1	440		3	291
1994	771701	42	JI2019	1	170		1	292
1994	771701	42	JI2019	1	530		4	293
1994	771701	42	JI2019	1	250		2	294
1994	771701	42	JI2019	1	480		4	295
1994	771701	42	JI2019	1	350		2	296
1994	771701	42	JI2019	1	520		3	297
1994	771701	42	JI2019	1	290		2	298
1994	771701	42	JI2019	1	510		4	299
1994	771717	42	H-22	2	590		5	300
1994	771717	42	H-22	2	640		6	303
1994	771717	42	H-22	2	410		3	304
1994	771717	42	H-22	2	340		3	305
1994	771717	42	H-22	2	390		3	306
1994	771717	42	H-22	2	630		5	307
1994	771717	42	H-22	2	700		6	308
1994	771717	42	H-22	2	700		6	309
1994	771717	42	H-22	2	490		4	310
1994	771717	42	H-22	1	400		3	311
1994	771717	42	H-22	1	560		4	312
1994	771717	42	H-22	1	540		4	313
1994	771717	42	H-22	1	710		6	314
1994	771717	42	H-22	1	640		6	315
1994	771717	42	H-22	1	450		3	316
1994	771717	42	H-22	1	530		4	318
1994	771717	42	H-22	1	400		3	319
1994	771717	42	H-22	1	330		2	320
1994	771717	42	H-22	1	310		2	321
1994	771717	42	H-22	1	460		4	322
1994	771717	42	H-22	1	620		5	323
1994	771717	42	H-22	1	390		2	324
1994	771717	42	H-22	1	480		3	325
1994	771717	42	H-22	1	370		3	326
1994	771717	42	H-22	1	390		3	327
1994	771717	42	H-22	1	340		2	328
1994	771717	42	H-22	1	340		2	329
1994	771717	42	H-22	1	540		5	330
1994	771717	42	H-22	1	550		5	331
1994	771717	42	H-22	1	520		4	332
1994	771717	42	H-22	1	580		5	333
1994	771717	42	H-22	1	420		3	334
1994	771717	42	H-22	1	480		4	335
1994	771717	42	H-22	1	380		2	336
1994	771717	42	H-22	1	650		5	337
1994	771717	42	H-22	1	490		3	338
1994	771717	42	H-22	1	360		2	339
1994	771717	42	H-22	1	830		11	340
1994	771717	42	H-22	1	290		2	341
1994	771717	42	H-22	1	440		3	342
1994	771717	42	H-22	1	780		8	343
1994	771717	42	H-22	1	500		4	344
1994	771717	42	H-22	1	750		7	345
1994	771717	42	H-22	2	440		4	346
1994	771717	42	H-22	2	600		5	347
1994	771717	42	H-22	2	890		11	348
1994	771717	42	H-22	2	770		7	349
1994	771717	42	H-22	2	750		6	350
1994	771717	42	H-22	2	380		2	351
1994	771717	42	H-22	2	440		3	352
1994	771717	42	H-22	2	420		3	353
1994	771717	42	H-22	2	680		6	354
1994	771717	42	H-22	2	380		2	355
1994	771717	42	H-22	2	610		5	356
1994	771717	42	H-22	2	760		6	357
1994	771717	42	H-22	2	530		5	358
1994	771717	42	H-22	2	820		8	359
1994	771717	42	H-22	2	300		2	360
1994	771717	42	H-22	2	550		4	361
1994	771735	41	K-23	1	720		7	362
1994	771735	41	K-23	1	590		6	363
1994	771735	41	K-23	1	590		5	364
1994	771735	41	K-23	1	490		3	365
1994	771735	41	K-23	1	830		7	366
1994	771735	41	K-23	1	740		7	367
1994	771735	41	K-23	1	570		6	368
1994	771735	41	K-23	1	360		2	369
1994	771735	41	K-23	1	330		2	370
1994	771735	41	K-23	1	380		2	371
1994	771735	41	K-23	1	310		2	372
1994	771735	41	K-23	1	470		4	373
1994	771735	41	K-23	1	410		3	374
1994	771735	41	K-23	1	340		2	375
1994	771735	41	K-23	1	320		2	376
1994	771735	41	K-23	1	290		2	377
1994	771735	41	K-23	1	270		2	378
1994	771735	41	K-23	1	270		2	379
1994	771735	41	K-23	2	350		2	380
1994	771735	41	K-23	1	310		3	381
1994	771735	41	K-23	1	330		3	382
1994	771735	41	K-23	1	410		3	383
1994	771735	41	K-23	1	400		3	384
1994	771735	41	K-23	1	320		2	385
1994	771735	41	K-23	1	310		2	387
1994	771735	41	K-23	2	440		3	388
1994	771735	41	K-23	2	510		4	389
1994	771735	41	K-23	2	450		3	390
1994	771735	41	K-23	2	450		3	391
1994	771735	41	K-23	2	420		3	392
1994	771735	41	K-23	2	320		2	393
1994	771735	41	K-23	2	310		2	394
1994	771735	41	K-23	2	290		2	395
1994	771735	41	K-23	2	330		2	396
1994	771735	41	K-23	2	510		4	397
1994	771735	41	K-23	2	550		4	398
1994	771735	41	K-23	2	300		2	399
1994	771735	41	K-23	2	290		2	400
1994	771735	41	K-23	2	430		3	401
1994	771735	41	K-23	2	390		3	402
1994	771735	41	K-23	2	430		3	403
1994	771735	41	K-23	2	560		5	404
1994	771735	41	K-23	2	460		4	405
1994	771735	41	K-23	2	530		4	406
1994	771735	41	K-23	2	840		9	407
1994	771735	41	K-23	2	720		6	408
1994	771735	41	K-23	2	250		1	409
1994	771735	41	K-23	2	730		6	410
1994	771735	41	K-23	2	520		5	411
1994	771735	41	K-23	2	480		4	412
1994	771735	41	K-23	2	720		6	413
1994	771735	41	K-23	2	790		7	414
1994	771735	41	K-23	2	920		9	415
1994	771735	41	K-23	2	890		9	416
1994	771735	41	K-23	2	410		3	417
1994	771735	41	K-23	2	450		4	418
1994	771735	41	K-23	2	360		2	419
1994	771735	41	K-23	2	340		2	420
1994	771781	90	S-29	1	650		5	468
1994	771781	90	S-29	1	470		3	469
1994	771781	90	S-29	1	610		5	470
1994	771781	90	S-29	1	560		5	471
1994	771781	90	S-29	1	360		3	472
1994	771781	90	S-29	1	810		10	473
1994	771781	90	S-29	1	500		4	474
1994	771781	90	S-29	2	520		4	475
1994	771781	90	S-29	2	250		2	476
1994	771781	90	S-29	2	330		2	477
1994	771781	90	S-29	2	630		6	478
1994	771781	90	S-29	2	680		5	479
1994	771781	90	S-29	2	690		6	480
1994	771781	90	S-29	2	180		1	481
1994	771782	90	T-29	1	300		2	421
1994	771782	90	T-29	1	460		4	422
1994	771782	90	T-29	1	370		3	423
1994	771782	90	T-29	1	240		1	424
1994	771782	90	T-29	1	280		2	425
1994	771782	90	T-29	1	280		2	426
1994	771782	90	T-29	1	300		2	427
1994	771782	90	T-29	1	460		3	428
1994	771782	90	T-29	1	390		3	429
1994	771782	90	T-29	1	430		3	430
1994	771782	90	T-29	1	530		4	431
1994	771782	90	T-29	1	260		2	432
1994	771782	90	T-29	1	480		4	434
1994	771782	90	T-29	1	260		2	435
1994	771782	90	T-29	1	650		6	436
1994	771782	90	T-29	1	350		2	437
1994	771782	90	T-29	1	250		2	438
1994	771782	90	T-29	1	190		1	439
1994	771782	90	T-29	1	520		4	440
1994	771782	90	T-29	2	270		2	441
1994	771782	90	T-29	1	450		3	442
1994	771782	90	T-29	2	310		2	443
1994	771782	90	T-29	1	450		4	444
1994	771782	90	T-29	2	250		2	445
1994	771782	90	T-29	2	280		2	446
1994	771782	90	T-29	1	420		3	447
1994	771782	90	T-29	2	320		2	448
1994	771782	90	T-29	2	440		3	449
1994	771782	90	T-29	2	400		3	450
1994	771782	90	T-29	2	270		2	451
1994	771782	90	T-29	2	500		4	452
1994	771782	90	T-29	2	500		4	453
1994	771782	90	T-29	2	470		3	454
1994	771784	90	T-30	1	540		4	455
1994	771784	90	T-30	1	610		5	456
1994	771784	90	T-30	1	510		5	458
1994	771784	90	T-30	2	370		3	459
1994	771784	90	T-30	2	510		4	460
1994	771784	90	T-30	2	490		3	461
1994	771784	90	T-30	2	500		4	462
1994	771784	90	T-30	2	670		6	463
1994	771784	90	T-30	2	620		6	464
1994	771784	90	T-30	2	580		5	465
1994	771784	90	T-30	2	470		4	466
1994	771819	10	K-11	1	540		5	1
1994	771819	10	K-11	1	540		5	2
1994	771819	10	K-11	1	570		5	3
1994	771819	10	K-11	1	470		3	4
1994	771819	10	K-11	1	410		3	5
1994	771819	10	K-11	1	390		3	6
1994	771819	10	K-11	1	560		6	7
1994	771819	10	K-11	1	430		4	8
1994	771819	10	K-11	1	420		4	9
1994	771819	10	K-11	1	640		5	10
1994	771819	10	K-11	1	390		2	11
1994	771819	10	K-11	1	290		2	12
1994	771819	10	K-11	1	640		6	13
1994	771819	10	K-11	1	510		4	14
1994	771819	10	K-11	1	340		2	15
1994	771819	10	K-11	1	330		2	16
1994	771819	10	K-11	1	350		2	17
1994	771819	10	K-11	1	440		4	18
1994	771819	10	K-11	1	330		2	19
1994	771819	10	K-11	1	500		3	20
1994	771819	10	K-11	1	480		4	21
1994	771819	10	K-11	1	370		3	22
1994	771819	10	K-11	1	300		2	23
1994	771819	10	K-11	1	520		5	24
1994	771819	10	K-11	1	340		2	25
1994	771819	10	K-11	1	370		2	26
1994	771819	10	K-11	1	490		4	27
1994	771819	10	K-11	1	620		5	28
1994	771819	10	K-11	1	310		2	29
1994	771819	10	K-11	1	310		2	30
1994	771819	10	K-11	1	460		3	31
1994	771819	10	K-11	1	430		3	32
1994	771819	10	K-11	1	480		4	33
1994	771819	10	K-11	1	490		4	34
1994	771819	10	K-11	1	320		2	35
1994	771819	10	K-11	1	350		2	36
1994	771819	10	K-11	1	360		3	37
1994	771819	10	K-11	2	430		4	38
1994	771819	10	K-11	2	430		3	39
1994	771819	10	K-11	2	500		4	40
1994	771819	10	K-11	2	600		6	41
1994	771819	10	K-11	2	380		3	42
1994	771819	10	K-11	2	340		3	43
1994	771819	10	K-11	2	470		4	44
1994	771819	10	K-11	2	380		3	45
1994	771819	10	K-11	2	370		2	46
1994	771819	10	K-11	2	360		2	47
1994	771819	10	K-11	2	340		3	48
1994	771819	10	K-11	2	440		3	49
1994	771819	10	K-11	2	330		3	50
1994	771819	10	K-11	2	360		2	51
1994	771819	10	K-11	2	310		2	52
1994	771819	10	K-11	2	450		4	53
1994	771819	10	K-11	2	290		2	54
1994	771819	10	K-11	2	510		6	55
1994	771819	10	K-11	2	520		4	56
1994	771819	10	K-11	2	450		4	57
1994	771819	10	K-11	2	420		4	58
1994	771819	10	K-11	2	350		2	59
1994	771819	10	K-11	2	330		2	60
1994	771819	10	K-11	2	470		3	61
1994	771819	10	K-11	2	310		2	62
1994	771819	10	K-11	2	540		5	63
1994	771819	10	K-11	2	320		2	64
1994	771819	10	K-11	2	350		3	65
1994	771819	10	K-11	2	480		4	66
1994	771819	10	K-11	2	420		3	67
1994	771861	50	B-03	2	840		8	68
1994	771861	50	B-03	2	740		7	69
1994	771861	50	B-03	2	720		6	70
1994	771861	50	B-03	2	700		7	71
1994	771861	50	B-03	2	490		4	72
1994	771861	50	B-03	2	530		5	73
1994	771861	50	B-03	2	730		7	74
1994	771861	50	B-03	2	710		7	75
1994	771861	50	B-03	2	610		6	76
1994	771861	50	B-03	2	820		8	77
1994	771861	50	B-03	1	810		8	78
1994	771861	50	B-03	1	780		7	79
1994	771861	50	B-03	1	730		7	80
1994	771861	50	B-03	1	720		7	81
1994	771861	50	B-03	1	650		6	82
1994	771861	50	B-03	1	780		7	83
1994	771861	50	B-03	1	600		6	84
1994	771861	50	B-03	1	700		6	85
1994	771861	50	B-03	1	660		6	86
1994	771861	50	B-03	1	610		6	87
1994	771861	50	B-03	1	760		8	88
1994	771866	31	G-03	1	580		6	90
1994	771866	31	G-03	1	470		4	91
1994	771866	31	G-03	1	650		6	92
1994	771866	31	G-03	2	740		7	93
1994	771866	31	G-03	2	450		3	94
1994	771866	31	G-03	2	420		3	95
1994	771866	31	G-03	2	620		5	96
1994	771866	31	G-03	2	360		2	97
1994	771866	31	G-03	2	310		2	98
1994	771866	31	G-03	2	330		2	99
1994	771866	31	G-03	2	370		2	101
1994	771866	31	G-03	2	480		3	102
1994	771866	31	G-03	2	600		5	103
1994	771866	31	G-03	2	390		3	104
1994	771866	31	G-03	2	680		7	105
1994	771866	31	G-03	2	670		6	106
1994	771866	31	G-03	2	220		1	107
1994	771866	31	G-03	2	380		3	108
1994	771866	31	G-03	2	850		9	109
1994	771866	31	G-03	2	460		4	110
1994	771868	31	I-03	2	300		2	111
1994	771868	31	I-03	2	350		2	112
1994	771868	31	I-03	2	380		3	113
1994	771868	31	I-03	2	290		2	114
1994	771868	31	I-03	2	300		2	115
1994	771868	31	I-03	2	500		5	116
1994	771868	31	I-03	2	460		4	117
1994	771868	31	I-03	2	320		2	118
1994	771868	31	I-03	2	590		5	119
1994	771868	31	I-03	2	520		5	120
1994	771868	31	I-03	2	220		1	121
1994	771868	31	I-03	2	510		3	122
1994	771868	31	I-03	2	640		5	123
1994	771868	31	I-03	2	460		3	124
1994	771868	31	I-03	2	470		4	125
1994	771868	31	I-03	2	300		2	126
1994	771868	31	I-03	2	490		4	127
1994	771868	31	I-03	2	590		5	128
1994	771868	31	I-03	2	550		5	129
1994	771868	31	I-03	2	420		3	130
1994	771868	31	I-03	2	480		4	131
1994	771868	31	I-03	2	600		6	132
1994	771868	31	I-03	2	410		3	133
1994	771868	31	I-03	2	340		3	134
1994	771868	31	I-03	2	390		3	135
1994	771868	31	I-03	2	550		5	136
1994	771868	31	I-03	2	260		2	137
1994	771868	31	I-03	2	320		2	138
1994	771868	31	I-03	2	670		6	139
1994	771868	31	I-03	2	580		5	140
1994	771868	31	I-03	1	310		2	141
1994	771868	31	I-03	1	340		2	142
1994	771868	31	I-03	1	630		6	143
1994	771868	31	I-03	1	470		4	144
1994	771868	31	I-03	1	520		3	145
1994	771868	31	I-03	1	360		2	146
1994	771868	31	I-03	1	590		5	147
1994	771868	31	I-03	1	360		3	148
1994	771868	31	I-03	1	330		2	149
1994	771868	31	I-03	1	320		2	150
1994	771868	31	I-03	1	280		1	151
1994	771868	31	I-03	1	370		3	152
1994	771868	31	I-03	1	670		6	153
1994	771868	31	I-03	1	300		3	154
1994	771868	31	I-03	1	460		3	155
1994	771868	31	I-03	1	540		5	156
1994	771868	31	I-03	1	250		1	157
1994	771868	31	I-03	1	300		2	158
1994	771868	31	I-03	1	580		4	159
1994	771868	31	I-03	1	570		6	160
1994	771868	31	I-03	1	350		2	161
1994	771868	31	I-03	1	580		5	163
1994	771868	31	I-03	1	390		3	164
1994	771868	31	I-03	1	320		2	165
1994	771868	31	I-03	1	550		5	166
1994	771931	43	ON2524	1	520		5	167
1994	771931	43	ON2524	1	470		4	168
1994	771931	43	ON2524	1	250		1	169
1994	771931	43	ON2524	1	270		2	170
1994	771931	43	ON2524	1	460		3	171
1994	771931	43	ON2524	1	310		2	172
1994	771931	43	ON2524	1	450		4	173
1994	771931	43	ON2524	1	300		2	174
1994	771931	43	ON2524	1	380		3	175
1994	771931	43	ON2524	1	200		1	176
1994	771931	43	ON2524	1	310		2	177
1994	771931	43	ON2524	1	240		1	178
1994	771931	43	ON2524	1	330		2	179
1994	771931	43	ON2524	2	300		2	180
1994	771931	43	ON2524	2	290		2	182
1994	771931	43	ON2524	2	340		2	183
1994	771931	43	ON2524	2	300		2	184
1994	771931	43	ON2524	2	310		3	185
1994	771931	43	ON2524	2	310		2	186
1994	771931	43	ON2524	2	290		2	187
1994	771931	43	ON2524	2	250		2	188
1994	771931	43	ON2524	2	430		3	189
1994	771931	43	ON2524	2	270		2	190
1994	771931	43	ON2524	2	510		4	192
1994	771931	43	ON2524	2	450		4	193
1994	771931	43	ON2524	2	320		2	194
1994	771931	43	ON2524	2	280		2	195
1994	771931	43	ON2524	2	280		2	196
1994	771931	43	ON2524	2	600		7	197
1994	771931	43	ON2524	2	320		2	198
1994	771931	43	ON2524	2	220		1	199
1994	771931	43	ON2524	2	240		2	200
1994	771931	43	ON2524	2	260		2	201
1994	771931	43	ON2524	2	180		1	202
1994	771931	43	ON2524	2	230		1	203
1994	771931	43	ON2524	2	270		2	204
1994	771931	43	ON2524	2	230		1	205
1994	771931	43	ON2524	1	270		2	206
1994	771931	43	ON2524	1	280		2	207
1994	771931	43	ON2524	1	300		2	208
1994	771931	43	ON2524	1	360		2	209
1994	771931	43	ON2524	1	300		2	210
1994	771931	43	ON2524	1	440		4	211
1994	771931	43	ON2524	1	260		2	212
1994	771931	43	ON2524	1	390		3	213
1994	771931	43	ON2524	1	310		2	214
1994	771957	43	Q-26	2	240		2	215
1994	771957	43	Q-26	2	470		4	216
1994	771957	43	Q-26	2	270		2	217
1994	771957	43	Q-26	2	250		2	218
1994	771957	43	Q-26	2	510		5	219
1994	771957	43	Q-26	2	510		4	220
1994	771957	43	Q-26	2	610		5	221
1994	771957	43	Q-26	2	630		6	223
1994	771957	43	Q-26	2	660		6	224
1994	771957	43	Q-26	2	740		9	225
1994	771957	43	Q-26	2	440		3	226
1994	771957	43	Q-26	2	640		6	227
1994	771957	43	Q-26	1	320		2	228
1994	771957	43	Q-26	1	280		2	229
1994	771957	43	Q-26	1	160		1	230
1994	771957	43	Q-26	1	310		2	231
1994	771957	43	Q-26	1	250		2	232
1994	771957	43	Q-26	1	270		2	233
1994	771957	43	Q-26	1	270		2	234
1994	771957	43	Q-26	1	240		2	235
1994	771957	43	Q-26	1	280		2	236
1994	771957	43	Q-26	1	240		1	237
1994	771957	43	Q-26	1	220		1	238
1994	771957	43	Q-26	1	250		2	239
1994	771957	43	Q-26	1	590		6	240
1994	771957	43	Q-26	1	450		4	241
1994	771957	43	Q-26	1	280		2	242
1994	771957	43	Q-26	1	150		1	243
1994	771957	43	Q-26	2	260		2	244
1994	771957	43	Q-26	2	290		2	245
1994	771957	43	Q-26	2	210		1	246
1994	771957	43	Q-26	2	310		3	247
1994	771957	43	Q-26	2	250		2	248
1994	771957	43	Q-26	2	330		3	249
1994	771957	43	Q-26	2	230		2	250
1995	816002	31	J-03	1	350		2	120
1995	816002	31	J-03	1	410		3	121
1995	816002	31	J-03	1	380		3	122
1995	816002	31	J-03	1	340		2	123
1995	816002	31	J-03	1	360		2	124
1995	816002	31	J-03	1	340		3	125
1995	816002	31	J-03	1	410		3	126
1995	816002	31	J-03	1	410		3	127
1995	816002	31	J-03	1	510		3	128
1995	816002	31	J-03	1	590		4	129
1995	816002	31	J-03	1	430		3	130
1995	816002	31	J-03	1	290		2	131
1995	816002	31	J-03	1	420		3	132
1995	816002	31	J-03	1	400		3	133
1995	816002	31	J-03	1	280		2	134
1995	816002	31	J-03	1	270		2	135
1995	816002	31	J-03	1	370		3	136
1995	816002	31	J-03	1	530		4	137
1995	816002	31	J-03	1	580		4	138
1995	816002	31	J-03	1	430		3	139
1995	816002	31	J-03	1	400		3	140
1995	816002	31	J-03	1	390		3	141
1995	816002	31	J-03	1	570		4	142
1995	816002	31	J-03	1	360		3	143
1995	816002	31	J-03	1	310		2	144
1995	816002	31	J-03	1	720		6	145
1995	816002	31	J-03	1	820		7	146
1995	816002	31	J-03	1	300		2	147
1995	816002	31	J-03	2	390		2	148
1995	816002	31	J-03	2	390		2	149
1995	816002	31	J-03	2	360		2	150
1995	816002	31	J-03	2	420		2	151
1995	816002	31	J-03	2	380		2	152
1995	816002	31	J-03	2	380		2	153
1995	816002	31	J-03	2	510		4	154
1995	816002	31	J-03	2	370		3	155
1995	816002	31	J-03	2	370		3	156
1995	816002	31	J-03	2	400		3	157
1995	816002	31	J-03	2	390		2	158
1995	816002	31	J-03	2	420		3	159
1995	816002	31	J-03	2	340		2	160
1995	816002	31	J-03	2	310		2	161
1995	816002	31	J-03	2	260		2	162
1995	816002	31	J-03	2	190		1	163
1995	816002	31	J-03	2	320		2	164
1995	816002	31	J-03	2	310		2	165
1995	816002	31	J-03	2	310		2	166
1995	816002	31	J-03	2	340		2	167
1995	816002	31	J-03	2	380		2	168
1995	816020	50	B-05	1	460		3	50
1995	816020	50	B-05	1	480		4	51
1995	816020	50	B-05	1	660		5	52
1995	816020	50	B-05	1	460		3	53
1995	816020	50	B-05	1	500		4	54
1995	816020	50	B-05	1	560		5	55
1995	816020	50	B-05	1	630		5	56
1995	816020	50	B-05	2	370		3	57
1995	816020	50	B-05	2	620		5	58
1995	816020	50	B-05	2	450		3	59
1995	816020	50	B-05	2	530		4	60
1995	816020	50	B-05	2	560		4	61
1995	816020	50	B-05	2	540		4	62
1995	816020	50	B-05	2	610		5	63
1995	816020	50	B-05	2	450		3	64
1995	816021	50	A-05	2	980		9	65
1995	816021	50	A-05	2	410		3	66
1995	816021	50	A-05	2	610		5	67
1995	816021	50	A-05	2	430		3	68
1995	816021	50	A-05	2	460		3	69
1995	816021	50	A-05	2	580		4	70
1995	816021	50	A-05	2	470		3	71
1995	816021	50	A-05	2	450		3	72
1995	816021	50	A-05	2	540		4	73
1995	816021	50	A-05	2	540		4	74
1995	816021	50	A-05	2	900		10	75
1995	816021	50	A-05	2	480		3	76
1995	816021	50	A-05	2	470		3	77
1995	816021	50	A-05	2	490		4	78
1995	816021	50	A-05	2	850		8	79
1995	816021	50	A-05	1	840		9	80
1995	816021	50	A-05	1	470		3	81
1995	816021	50	A-05	1	470		3	82
1995	816021	50	A-05	1	440		3	83
1995	816021	50	A-05	1	780		7	84
1995	816021	50	A-05	1	530		4	85
1995	816021	50	A-05	1	480		3	86
1995	816021	50	A-05	1	490		4	87
1995	816022	50	AZ0504	2	480		3	88
1995	816022	50	AZ0504	2	440		3	89
1995	816022	50	AZ0504	2	490		3	90
1995	816022	50	AZ0504	2	480		3	91
1995	816022	50	AZ0504	2	420		3	92
1995	816022	50	AZ0504	2	520		3	93
1995	816022	50	AZ0504	2	780		6	94
1995	816022	50	AZ0504	2	770		6	95
1995	816022	50	AZ0504	2	520		3	96
1995	816022	50	AZ0504	2	350		2	97
1995	816022	50	AZ0504	2	500		4	98
1995	816022	50	AZ0504	2	730		6	99
1995	816022	50	AZ0504	2	410		3	100
1995	816022	50	AZ0504	2	520		4	101
1995	816022	50	AZ0504	2	530		4	102
1995	816022	50	AZ0504	2	710		6	103
1995	816022	50	AZ0504	1	650		5	104
1995	816022	50	AZ0504	1	380		2	105
1995	816022	50	AZ0504	1	480		3	106
1995	816022	50	AZ0504	1	500		4	107
1995	816022	50	AZ0504	1	520		3	108
1995	816022	50	AZ0504	1	500		3	109
1995	816022	50	AZ0504	1	390		2	110
1995	816022	50	AZ0504	1	450		3	111
1995	816022	50	AZ0504	1	450		3	112
1995	816022	50	AZ0504	1	710		6	113
1995	816022	50	AZ0504	1	660		5	114
1995	816022	50	AZ0504	1	540		4	115
1995	816022	50	AZ0504	1	330		2	116
1995	816022	50	AZ0504	1	370		2	117
1995	816022	50	AZ0504	1	320		2	118
1995	816022	50	AZ0504	1	380		3	119
1995	816039	10	J-11	2	470		3	1
1995	816039	10	J-11	2	500		3	2
1995	816039	10	J-11	2	430		3	3
1995	816039	10	J-11	2	690		5	4
1995	816039	10	J-11	2	450		3	5
1995	816039	10	J-11	2	250		1	6
1995	816039	10	J-11	2	440		3	7
1995	816039	10	J-11	2	460		3	8
1995	816039	10	J-11	2	460		3	9
1995	816039	10	J-11	2	500		4	10
1995	816039	10	J-11	2	510		4	11
1995	816039	10	J-11	2	400		3	12
1995	816039	10	J-11	2	320		2	13
1995	816039	10	J-11	2	300		2	14
1995	816039	10	J-11	2	640		5	15
1995	816039	10	J-11	2	370		3	16
1995	816039	10	J-11	2	490		3	17
1995	816039	10	J-11	2	300		2	18
1995	816039	10	J-11	2	300		2	19
1995	816039	10	J-11	2	450		3	20
1995	816039	10	J-11	2	440		3	21
1995	816039	10	J-11	2	400		3	22
1995	816039	10	J-11	2	340		2	23
1995	816039	10	J-11	2	320		2	24
1995	816039	10	J-11	2	430		3	25
1995	816039	10	J-11	1	490		3	26
1995	816039	10	J-11	1	320		2	27
1995	816039	10	J-11	1	520		3	28
1995	816039	10	J-11	1	370		4	29
1995	816039	10	J-11	1	300		2	30
1995	816039	10	J-11	1	320		2	31
1995	816039	10	J-11	1	710		6	32
1995	816039	10	J-11	1	330		2	33
1995	816039	10	J-11	1	310		2	34
1995	816039	10	J-11	1	440		3	35
1995	816039	10	J-11	1	590		5	36
1995	816039	10	J-11	1	490		3	37
1995	816039	10	J-11	1	470		3	38
1995	816039	10	J-11	1	460		3	39
1995	816039	10	J-11	1	440		3	40
1995	816039	10	J-11	1	510		3	41
1995	816039	10	J-11	1	400		3	42
1995	816039	10	J-11	1	430		3	43
1995	816039	10	J-11	1	280		2	44
1995	816039	10	J-11	1	420		3	45
1995	816039	10	J-11	1	570		5	46
1995	816039	10	J-11	1	540		4	47
1995	816039	10	J-11	1	390		3	48
1995	816039	10	J-11	1	160		1	49
1995	816102	41	M-23	2	260		2	169
1995	816102	41	M-23	2	290		2	170
1995	816102	41	M-23	1	260		2	171
1995	816102	41	M-23	2	260		2	172
1995	816102	41	M-23	2	280		2	173
1995	816103	41	K-23	1	330		2	183
1995	816103	41	K-23	1	320		2	184
1995	816103	41	K-23	1	290		2	185
1995	816103	41	K-23	1	410		3	186
1995	816103	41	K-23	1	490		4	187
1995	816103	41	K-23	1	670		6	188
1995	816103	41	K-23	1	370		3	189
1995	816103	41	K-23	1	450		3	190
1995	816103	41	K-23	1	300		2	191
1995	816103	41	K-23	1	560		4	192
1995	816103	41	K-23	1	370		2	193
1995	816103	41	K-23	1	280		2	194
1995	816103	41	K-23	1	370		3	195
1995	816103	41	K-23	1	390		3	196
1995	816103	41	K-23	1	160		1	197
1995	816103	41	K-23	1	260		2	198
1995	816103	41	K-23	2	370		3	199
1995	816103	41	K-23	2	310		2	200
1995	816103	41	K-23	2	460		3	201
1995	816103	41	K-23	2	290		2	202
1995	816103	41	K-23	2	460		3	203
1995	816103	41	K-23	2	420		3	204
1995	816103	41	K-23	2	290		2	205
1995	816103	41	K-23	2	250		1	206
1995	816103	41	K-23	2	260		1	207
1995	816103	41	K-23	2	430		3	208
1995	816103	41	K-23	2	360		2	209
1995	816103	41	K-23	2	360		2	210
1995	816108	61	F-25	1	700		6	211
1995	816108	61	F-25	1	640		5	212
1995	816108	61	F-25	1	550		4	213
1995	816108	61	F-25	1	500		3	215
1995	816108	61	F-25	1	590		4	216
1995	816108	61	F-25	2	670		5	217
1995	816108	61	F-25	2	550		4	218
1995	816108	61	F-25	2	710		6	219
1995	816108	61	F-25	2	570		5	220
1995	816109	61	G-25	2	540		3	221
1995	816109	61	G-25	2	590		4	222
1995	816109	61	G-25	2	520		3	223
1995	816109	61	G-25	2	540		4	224
1995	816109	61	G-25	2	540		4	225
1995	816109	61	G-25	2	680		5	226
1995	816109	61	G-25	2	540		4	227
1995	816109	61	G-25	2	670		5	228
1995	816109	61	G-25	2	530		4	229
1995	816109	61	G-25	2	640		5	230
1995	816109	61	G-25	2	480		3	231
1995	816109	61	G-25	2	500		3	232
1995	816109	61	G-25	2	560		4	233
1995	816109	61	G-25	1	460		3	234
1995	816109	61	G-25	1	650		5	235
1995	816109	61	G-25	1	520		4	236
1995	816109	61	G-25	1	660		5	237
1995	816109	61	G-25	1	650		5	238
1995	816109	61	G-25	1	540		4	239
1995	816109	61	G-25	1	580		5	240
1995	816109	61	G-25	1	620		5	241
1995	816109	61	G-25	1	530		4	242
1995	816109	61	G-25	1	520		4	243
1995	816109	61	G-25	1	570		4	244
1995	816109	61	G-25	1	660		5	245
1995	816109	61	G-25	1	540		4	246
1995	816109	61	G-25	1	460		3	247
1995	816114	61	J-25	1	740		6	248
1995	816114	61	J-25	1	400		3	249
1995	816114	61	J-25	1	470		3	250
1995	816114	61	J-25	1	750		7	251
1995	816114	61	J-25	1	650		5	252
1995	816114	61	J-25	1	550		4	253
1995	816114	61	J-25	1	530		4	254
1995	816114	61	J-25	1	480		3	255
1995	816114	61	J-25	2	470		3	256
1995	816114	61	J-25	2	710		6	257
1995	816114	61	J-25	2	480		3	258
1995	816114	61	J-25	2	430		3	259
1995	816114	61	J-25	2	570		4	260
1995	816114	61	J-25	2	560		5	261
1995	816114	61	J-25	2	480		3	262
1995	816114	61	J-25	2	490		4	263
1995	816114	61	J-25	2	420		3	264
1995	816114	61	J-25	2	730		6	265
1995	816114	61	J-25	2	840		7	266
1995	816114	61	J-25	2	690		7	267
1995	816129	61	R-28	1	380		2	268
1995	816129	61	R-28	3	140		1	269
1995	816131	43	QP2726	2	460		3	270
1995	816131	43	QP2726	2	340		2	271
1995	816131	43	QP2726	2	280		2	272
1995	816131	43	QP2726	2	270		2	273
1995	816131	43	QP2726	1	580		4	274
1995	816131	43	QP2726	1	500		4	275
1995	816133	62	PO2726	2	410		2	276
1995	816133	62	PO2726	2	930		12	277
1995	816133	62	PO2726	2	620		5	278
1995	816133	62	PO2726	2	440		3	279
1995	816133	62	PO2726	1	430		3	280
1995	816133	62	PO2726	1	350		2	281
1995	816133	62	PO2726	2	490		3	282
1995	816133	62	PO2726	1	370		3	283
1995	816133	62	PO2726	2	310		2	284
1995	816133	62	PO2726	1	430		3	285
1995	816133	62	PO2726	1	510		4	286
1995	816133	62	PO2726	1	440		3	287
1995	816133	62	PO2726	1	500		4	288
1995	816133	62	PO2726	1	510		4	289
1995	816133	62	PO2726	1	480		3	290
1995	816133	62	PO2726	1	390		3	291
1995	816133	62	PO2726	1	410		3	292
1995	816133	62	PO2726	1	450		3	293
1995	816133	62	PO2726	1	530		4	294
1995	816135	61	M-27	2	440		3	295
1995	816135	61	M-27	2	610		4	296
1995	816135	61	M-27	2	590		5	297
1995	816135	61	M-27	1	450		3	298
1995	816135	61	M-27	1	430		3	299
1995	816135	61	M-27	1	460		3	300
1995	816141	41	L-23	2	430		3	174
1995	816141	41	L-23	2	500		3	175
1995	816141	41	L-23	2	340		2	176
1995	816141	41	L-23	2	240		2	177
1995	816141	41	L-23	1	250		2	178
1995	816141	41	L-23	1	640		5	179
1995	816141	41	L-23	1	340		2	180
1995	816141	41	L-23	1	250		2	181
1995	816141	41	L-23	1	200		1	182
1995	821637	10	F-14	1	850		8	1
1995	821637	10	F-14	1	740		6	2
1995	821637	10	F-14	1	550		5	3
1995	821637	10	F-14	1	660		7	4
1995	821637	10	F-14	1	780		8	5
1995	821637	10	F-14	1	840		6	6
1995	821637	10	F-14	1	700		6	7
1995	821637	10	F-14	1	670		6	8
1995	821637	10	F-14	1	790		9	9
1995	821637	10	F-14	1	640		5	10
1995	821637	10	F-14	1	680		6	11
1995	821637	10	F-14	1	630		6	12
1995	821637	10	F-14	1	770		6	13
1995	821637	10	F-14	2	580		4	14
1995	821637	10	F-14	2	320		2	15
1995	821637	10	F-14	2	210		1	16
1995	821637	10	F-14	2	160		1	17
1995	821637	10	F-14	2	290		2	18
1995	821637	10	F-14	2	850		8	19
1995	821637	10	F-14	2	640		5	20
1995	821637	10	F-14	2	610		5	21
1995	821637	10	F-14	2	730		6	22
1995	821637	10	F-14	2	740		7	23
1995	821637	10	F-14	2	630		5	24
1995	821637	10	F-14	2	760		7	25
1995	821637	10	F-14	2	830		6	26
1995	821637	10	F-14	2	300		2	27
1995	821637	10	F-14	2	270		2	28
1995	821656	31	D-08	2	740		6	57
1995	821656	31	D-08	2	970		9	58
1995	821656	31	D-08	2	420		3	59
1995	821656	31	D-08	2	430		3	60
1995	821656	31	D-08	2	490		3	61
1995	821656	31	D-08	2	390		3	62
1995	821656	31	D-08	2	350		2	63
1995	821656	31	D-08	2	430		3	64
1995	821656	31	D-08	2	740		6	65
1995	821656	31	D-08	2	650		5	66
1995	821656	31	D-08	2	450		3	67
1995	821656	31	D-08	2	560		4	68
1995	821656	31	D-08	2	860		7	69
1995	821656	31	D-08	2	820		9	70
1995	821656	31	D-08	2	460		3	71
1995	821656	31	D-08	2	210		1	72
1995	821656	31	D-08	1	800		8	74
1995	821656	31	D-08	1	700		6	75
1995	821656	31	D-08	1	820		9	76
1995	821656	31	D-08	1	930		12	77
1995	821656	31	D-08	1	880		8	78
1995	821656	31	D-08	1	360		3	79
1995	821691	10	K-04	2	270		2	80
1995	821691	10	K-04	2	210		1	81
1995	821691	10	K-04	2	440		3	82
1995	821691	10	K-04	2	300		2	83
1995	821691	10	K-04	2	450		3	84
1995	821691	10	K-04	2	190		1	85
1995	821691	10	K-04	2	250		2	86
1995	821691	10	K-04	2	410		3	87
1995	821691	10	K-04	2	280		2	88
1995	821691	10	K-04	2	200		1	89
1995	821691	10	K-04	2	330		2	90
1995	821691	10	K-04	2	440		3	91
1995	821691	10	K-04	2	480		3	92
1995	821691	10	K-04	2	400		3	93
1995	821691	10	K-04	2	580		4	94
1995	821691	10	K-04	2	460		3	95
1995	821691	10	K-04	2	490		3	96
1995	821691	10	K-04	2	460		3	97
1995	821691	10	K-04	2	520		4	98
1995	821691	10	K-04	2	330		2	99
1995	821691	10	K-04	2	420		3	100
1995	821691	10	K-04	2	580		4	101
1995	821691	10	K-04	1	320		2	102
1995	821691	10	K-04	1	290		2	103
1995	821691	10	K-04	1	290		2	104
1995	821691	10	K-04	1	500		4	105
1995	821691	10	K-04	1	410		2	106
1995	821691	10	K-04	1	440		3	107
1995	821691	10	K-04	1	430		3	108
1995	821691	10	K-04	1	260		2	109
1995	821691	10	K-04	1	300		2	110
1995	821691	10	K-04	1	200		1	111
1995	821691	10	K-04	1	280		2	112
1995	821691	10	K-04	1	420		3	113
1995	821691	10	K-04	1	690		6	114
1995	821735	42	I-20	2	410		3	182
1995	821735	42	I-20	2	410		3	183
1995	821735	42	I-20	2	390		3	184
1995	821735	42	I-20	2	310		2	185
1995	821735	42	I-20	2	380		3	186
1995	821735	42	I-20	2	340		2	187
1995	821735	42	I-20	2	510		4	188
1995	821735	42	I-20	2	480		3	189
1995	821735	42	I-20	2	340		2	190
1995	821735	42	I-20	2	460		3	191
1995	821735	42	I-20	2	420		3	192
1995	821735	42	I-20	2	330		2	193
1995	821735	42	I-20	2	370		2	194
1995	821735	42	I-20	2	290		2	195
1995	821735	42	I-20	2	360		2	196
1995	821735	42	I-20	2	280		2	197
1995	821735	42	I-20	2	400		3	198
1995	821735	42	I-20	2	430		3	199
1995	821735	42	I-20	2	330		2	200
1995	821735	42	I-20	2	320		2	201
1995	821735	42	I-20	2	430		3	202
1995	821735	42	I-20	1	330		2	203
1995	821735	42	I-20	1	350		2	204
1995	821735	42	I-20	1	350		2	205
1995	821735	42	I-20	1	370		2	206
1995	821735	42	I-20	1	430		3	207
1995	821735	42	I-20	1	400		3	208
1995	821735	42	I-20	1	360		2	209
1995	821735	42	I-20	1	450		3	210
1995	821735	42	I-20	1	310		2	211
1995	821735	42	I-20	1	430		3	212
1995	821735	42	I-20	1	430		3	213
1995	821735	42	I-20	1	420		3	214
1995	821735	42	I-20	1	320		2	215
1995	821735	42	I-20	1	390		3	216
1995	821735	42	I-20	1	380		3	217
1995	821735	42	I-20	1	340		2	218
1995	821735	42	I-20	1	320		2	219
1995	821735	42	I-20	1	310		2	220
1995	821735	42	I-20	1	250		2	221
1995	821735	42	I-20	1	310		2	222
1995	821735	42	I-20	1	370		3	223
1995	821735	42	I-20	1	490		3	224
1995	821735	42	I-20	1	270		2	225
1995	821735	42	I-20	1	390		3	226
1995	821740	41	L-20	1	560		4	227
1995	821740	41	L-20	1	440		4	228
1995	821740	41	L-20	1	500		4	229
1995	821740	41	L-20	1	570		5	230
1995	821740	41	L-20	1	560		4	231
1995	821740	41	L-20	1	420		2	232
1995	821740	41	L-20	1	460		3	233
1995	821740	41	L-20	2	420		3	234
1995	821740	41	L-20	1	270		2	235
1995	821740	41	L-20	1	200		1	236
1995	821740	41	L-20	2	180		1	237
1995	821740	41	L-20	1	230		2	238
1995	821740	41	L-20	1	210		1	239
1995	821740	41	L-20	1	170		1	240
1995	821759	61	F-22	1	690		5	241
1995	821759	61	F-22	1	720		6	242
1995	821759	61	F-22	1	510		4	243
1995	821759	61	F-22	2	910		11	244
1995	821759	61	F-22	2	490		4	245
1995	821759	61	F-22	2	790		7	246
1995	821761	61	F-23	2	1110		13	247
1995	821761	61	F-23	2	760		8	248
1995	821761	61	F-23	2	730		7	249
1995	821761	61	F-23	2	730		6	250
1995	821761	61	F-23	2	710		6	251
1995	821761	61	F-23	2	880		8	252
1995	821761	61	F-23	2	720		6	253
1995	821761	61	F-23	1	470		3	254
1995	821765	61	K-24	2	500		4	255
1995	821765	61	K-24	2	350		2	256
1995	821765	61	K-24	2	430		3	257
1995	821765	61	K-24	2	320		2	258
1995	821765	61	K-24	2	460		3	259
1995	821765	61	K-24	2	460		3	260
1995	821765	61	K-24	2	440		3	261
1995	821765	61	K-24	2	190		1	262
1995	821765	61	K-24	2	320		2	263
1995	821765	61	K-24	1	460		3	264
1995	821765	61	K-24	1	450		3	265
1995	821765	61	K-24	1	450		3	266
1995	821765	61	K-24	1	480		3	267
1995	821765	61	K-24	1	480		3	268
1995	821765	61	K-24	1	440		3	269
1995	821765	61	K-24	1	380		2	270
1995	821765	61	K-24	1	410		3	271
1995	821765	61	K-24	1	580		4	272
1995	821785	43	P-26	2	620		5	307
1995	821785	43	P-26	2	600		5	308
1995	821785	43	P-26	2	300		2	309
1995	821785	43	P-26	2	310		2	310
1995	821785	43	P-26	2	360		2	311
1995	821785	43	P-26	2	450		3	312
1995	821785	43	P-26	2	450		3	313
1995	821785	43	P-26	2	280		2	314
1995	821785	43	P-26	2	260		2	315
1995	821785	43	P-26	1	350		2	316
1995	821785	43	P-26	1	340		3	317
1995	821785	43	P-26	1	410		3	318
1995	821785	43	P-26	1	260		2	319
1995	821785	43	P-26	1	320		3	320
1995	821785	43	P-26	1	500		4	321
1995	821785	43	P-26	1	280		2	322
1995	821785	43	P-26	1	520		4	323
1995	821785	43	P-26	1	300		2	324
1995	821785	43	P-26	1	210		1	325
1995	821785	43	P-26	1	270		2	326
1995	821794	20	L-18	1	400		3	141
1995	821794	20	L-18	1	300		2	142
1995	821794	20	L-18	1	440		3	143
1995	821794	20	L-18	1	380		3	144
1995	821794	20	L-18	1	330		2	145
1995	821794	20	L-18	1	540		4	146
1995	821794	20	L-18	1	400		3	147
1995	821794	20	L-18	1	720		7	148
1995	821794	20	L-18	1	170		1	149
1995	821794	20	L-18	2	470		3	150
1995	821794	20	L-18	2	290		2	151
1995	821794	20	L-18	2	520		4	152
1995	821794	20	L-18	2	450		3	153
1995	821794	20	L-18	2	400		3	154
1995	821794	20	L-18	2	380		2	155
1995	821794	20	L-18	2	520		5	156
1995	821794	20	L-18	2	540		4	157
1995	821794	20	L-18	2	560		5	158
1995	821794	20	L-18	2	370		2	159
1995	821794	20	L-18	2	380		3	160
1995	821794	20	L-18	2	310		2	161
1995	821794	20	L-18	2	290		2	162
1995	821794	20	L-18	2	410		3	163
1995	821794	20	L-18	2	410		3	164
1995	821794	20	L-18	2	680		5	165
1995	821794	20	L-18	2	400		3	166
1995	821794	20	L-18	2	330		2	167
1995	821794	20	L-18	2	250		2	168
1995	821794	20	L-18	2	250		1	169
1995	821794	20	L-18	2	370		3	170
1995	821794	20	L-18	2	280		2	171
1995	821794	20	L-18	2	420		3	172
1995	821797	61	I-26	2	530		4	327
1995	821797	61	I-26	2	580		4	328
1995	821797	61	I-26	2	490		3	329
1995	821797	61	I-26	2	530		4	330
1995	821797	61	I-26	2	600		5	331
1995	821797	61	I-26	2	550		4	332
1995	821797	61	I-26	2	580		4	333
1995	821797	61	I-26	2	510		3	334
1995	821797	61	I-26	2	610		5	335
1995	821797	61	I-26	2	600		5	336
1995	821797	61	I-26	2	630		5	337
1995	821797	61	I-26	2	790		7	338
1995	821797	61	I-26	2	490		3	339
1995	821797	61	I-26	2	610		5	340
1995	821797	61	I-26	2	570		4	341
1995	821797	61	I-26	2	530		4	342
1995	821797	61	I-26	2	630		5	343
1995	821797	61	I-26	2	500		4	344
1995	821797	61	I-26	2	700		6	345
1995	821797	61	I-26	2	680		5	346
1995	821797	61	I-26	2	640		5	347
1995	821797	61	I-26	2	540		4	348
1995	821797	61	I-26	2	760		6	349
1995	821797	61	I-26	2	610		5	350
1995	821797	61	I-26	1	590		4	351
1995	821797	61	I-26	1	540		5	352
1995	821797	61	I-26	1	700		6	353
1995	821797	61	I-26	1	600		4	354
1995	821797	61	I-26	1	490		4	355
1995	821797	61	I-26	1	570		4	356
1995	821797	61	I-26	1	700		6	357
1995	821797	61	I-26	1	500		3	358
1995	821797	61	I-26	1	540		4	359
1995	821797	61	I-26	1	510		4	360
1995	821797	61	I-26	1	650		5	361
1995	821797	61	I-26	1	640		5	362
1995	821797	61	I-26	1	610		6	363
1995	821797	61	I-26	1	600		5	364
1995	821810	61	R-31	1	690		6	375
1995	821810	61	R-31	1	880		8	376
1995	821810	61	R-31	1	590		4	377
1995	821810	61	R-31	2	780		7	378
1995	821810	61	R-31	2	660		6	379
1995	821810	61	R-31	2	620		6	380
1996	858574	31	H-13	1	400		3	1
1996	858574	31	H-13	1	340		2	2
1996	858574	31	H-13	1	320		2	3
1996	858574	31	H-13	1	310		2	4
1996	858574	31	H-13	1	460		4	5
1996	858574	31	H-13	1	480		4	6
1996	858574	31	H-13	1	330		2	7
1996	858574	31	H-13	1	300		2	8
1996	858574	31	H-13	1	290		2	9
1996	858574	31	H-13	1	280		2	10
1996	858574	31	H-13	1	530		4	11
1996	858574	31	H-13	1	600		5	12
1996	858574	31	H-13	1	550		4	13
1996	858574	31	H-13	1	590		5	14
1996	858574	31	H-13	1	800		6	15
1996	858574	31	H-13	1	220		1	16
1996	858574	31	H-13	1	200		1	17
1996	858574	31	H-13	1	360		2	18
1996	858574	31	H-13	1	620		6	19
1996	858574	31	H-13	1	810		7	20
1996	858574	31	H-13	1	490		4	21
1996	858574	31	H-13	1	380		3	22
1996	858574	31	H-13	1	350		2	23
1996	858574	31	H-13	1	440		3	24
1996	858574	31	H-13	2	340		2	25
1996	858574	31	H-13	2	290		2	26
1996	858574	31	H-13	2	330		2	27
1996	858574	31	H-13	2	300		2	28
1996	858574	31	H-13	2	440		3	29
1996	858574	31	H-13	2	310		2	30
1996	858574	31	H-13	2	460		4	31
1996	858574	31	H-13	2	600		5	32
1996	858574	31	H-13	2	420		3	33
1996	858574	31	H-13	2	320		2	34
1996	858574	31	H-13	2	210		1	35
1996	858574	31	H-13	2	360		3	36
1996	858574	31	H-13	2	520		5	37
1996	858574	31	H-13	2	590		5	39
1996	858574	31	H-13	2	790		6	40
1996	858597	31	G-07	2	320		2	41
1996	858597	31	G-07	2	330		2	42
1996	858597	31	G-07	2	280		2	43
1996	858597	31	G-07	2	320		2	44
1996	858597	31	G-07	2	370		3	45
1996	858597	31	G-07	2	340		3	46
1996	858597	31	G-07	2	440		3	47
1996	858597	31	G-07	2	350		2	48
1996	858597	31	G-07	2	340		3	49
1996	858597	31	G-07	2	280		2	50
1996	858597	31	G-07	2	530		4	51
1996	858597	31	G-07	2	300		2	52
1996	858597	31	G-07	2	310		2	53
1996	858597	31	G-07	2	310		2	54
1996	858597	31	G-07	2	330		2	55
1996	858597	31	G-07	2	300		2	56
1996	858597	31	G-07	2	280		2	57
1996	858597	31	G-07	2	530		5	58
1996	858597	31	G-07	2	240		2	59
1996	858597	31	G-07	2	270		2	60
1996	858597	31	G-07	2	390		3	61
1996	858597	31	G-07	2	450		4	62
1996	858597	31	G-07	2	350		2	63
1996	858597	31	G-07	2	430		3	64
1996	858597	31	G-07	2	290		2	65
1996	858597	31	G-07	2	360		2	66
1996	858597	31	G-07	2	290		2	67
1996	858597	31	G-07	2	540		5	68
1996	858597	31	G-07	2	470		4	69
1996	858597	31	G-07	2	460		3	70
1996	858597	31	G-07	2	360		3	71
1996	858597	31	G-07	2	410		3	72
1996	858597	31	G-07	2	350		2	73
1996	858597	31	G-07	2	440		3	74
1996	858597	31	G-07	2	550		4	75
1996	858597	31	G-07	2	550		4	76
1996	858597	31	G-07	2	480		4	77
1996	858597	31	G-07	2	510		4	78
1996	858597	31	G-07	1	310		2	79
1996	858597	31	G-07	1	290		2	80
1996	858597	31	G-07	1	280		2	81
1996	858597	31	G-07	1	290		2	82
1996	858597	31	G-07	1	340		2	83
1996	858597	31	G-07	1	210		1	84
1996	858597	31	G-07	1	490		5	85
1996	858597	31	G-07	1	330		2	86
1996	858597	31	G-07	1	560		5	87
1996	858597	31	G-07	1	340		2	88
1996	858597	31	G-07	1	320		2	89
1996	858597	31	G-07	1	310		2	90
1996	858597	31	G-07	1	450		4	91
1996	858597	31	G-07	1	510		4	92
1996	858597	31	G-07	1	540		5	93
1996	858597	31	G-07	1	620		5	94
1996	858597	31	G-07	1	410		3	95
1996	858597	31	G-07	1	420		4	96
1996	858597	31	G-07	1	420		3	97
1996	858597	31	G-07	1	320		2	98
1996	858597	31	G-07	1	210		1	99
1996	858597	31	G-07	1	260		2	100
1996	858597	31	G-07	1	430		4	101
1996	858597	31	G-07	1	450		3	102
1996	858597	31	G-07	1	410		3	103
1996	858597	31	G-07	1	400		3	104
1996	858597	31	G-07	1	300		2	106
1996	858597	31	G-07	2	540		4	107
1996	858597	31	G-07	2	260		2	108
1996	858597	31	G-07	2	260		2	109
1996	858597	31	G-07	2	400		3	110
1996	858597	31	G-07	2	270		2	111
1996	858597	31	G-07	2	380		3	112
1996	858597	31	G-07	2	500		4	113
1996	858597	31	G-07	2	180		1	114
1996	858613	31	F-05	1	650		7	115
1996	858613	31	F-05	1	600		5	116
1996	858613	31	F-05	1	560		5	117
1996	858613	31	F-05	1	500		4	118
1996	858613	31	F-05	1	430		3	119
1996	858613	31	F-05	1	740		7	120
1996	858613	31	F-05	1	490		4	122
1996	858613	31	F-05	1	300		2	123
1996	858613	31	F-05	1	550		6	124
1996	858613	31	F-05	1	620		5	125
1996	858613	31	F-05	1	510		5	126
1996	858613	31	F-05	1	400		3	127
1996	858613	31	F-05	1	670		6	128
1996	858613	31	F-05	1	640		7	129
1996	858613	31	F-05	1	380		3	130
1996	858613	31	F-05	1	670		6	131
1996	858613	31	F-05	1	670		6	132
1996	858613	31	F-05	1	530		4	134
1996	858613	31	F-05	1	450		4	135
1996	858613	31	F-05	1	390		3	136
1996	858613	31	F-05	1	370		2	137
1996	858613	31	F-05	1	440		3	138
1996	858613	31	F-05	1	540		4	139
1996	858613	31	F-05	1	430		3	140
1996	858613	31	F-05	1	810		7	141
1996	858613	31	F-05	1	520		4	142
1996	858613	31	F-05	1	550		4	143
1996	858613	31	F-05	1	560		4	144
1996	858613	31	F-05	1	720		6	145
1996	858613	31	F-05	1	770		7	146
1996	858613	31	F-05	1	470		3	147
1996	858613	31	F-05	1	770		7	148
1996	858613	31	F-05	1	480		3	149
1996	858613	31	F-05	1	520		4	150
1996	858613	31	F-05	1	640		5	151
1996	858613	31	F-05	1	360		2	152
1996	858613	31	F-05	1	690		6	153
1996	858613	31	F-05	1	580		5	154
1996	858613	31	F-05	1	630		6	155
1996	858613	31	F-05	1	500		4	156
1996	858613	31	F-05	1	470		3	157
1996	858613	31	F-05	1	650		6	158
1996	858613	31	F-05	1	460		4	159
1996	858613	31	F-05	1	580		5	160
1996	858613	31	F-05	2	540		4	161
1996	858613	31	F-05	2	560		5	162
1996	858613	31	F-05	2	520		5	163
1996	858613	31	F-05	2	560		5	164
1996	858613	31	F-05	2	500		4	165
1996	858613	31	F-05	2	400		3	166
1996	858613	31	F-05	2	470		5	167
1996	858613	31	F-05	2	620		5	168
1996	858613	31	F-05	2	720		6	169
1996	858613	31	F-05	2	510		4	170
1996	858613	31	F-05	2	500		5	171
1996	858613	31	F-05	2	400		3	172
1996	858613	31	F-05	2	580		5	173
1996	858613	31	F-05	2	470		4	174
1996	858613	31	F-05	2	550		5	175
1996	858613	31	F-05	2	510		4	176
1996	858613	31	F-05	2	460		4	177
1996	858613	31	F-05	2	480		4	178
1996	858613	31	F-05	2	490		3	179
1996	858613	31	F-05	2	580		4	180
1996	858613	31	F-05	2	490		4	181
1996	858613	31	F-05	2	640		5	182
1996	858613	31	F-05	2	520		4	183
1996	858613	31	F-05	2	580		5	184
1996	858613	31	F-05	2	620		5	185
1996	858613	31	F-05	2	630		5	186
1996	858613	31	F-05	2	810		7	187
1996	858613	31	F-05	2	650		6	189
1996	858613	31	F-05	2	380		3	190
1996	858613	31	F-05	2	480		4	191
1996	858613	31	F-05	2	600		5	192
1996	858613	31	F-05	2	610		5	193
1996	858613	31	F-05	2	530		4	194
1996	858629	31	J-03	1	460		3	195
1996	858629	31	J-03	1	640		6	196
1996	858629	31	J-03	1	420		3	197
1996	858629	31	J-03	1	480		4	198
1996	858629	31	J-03	1	470		4	199
1996	858629	31	J-03	1	700		6	200
1996	858629	31	J-03	1	500		4	201
1996	858629	31	J-03	1	380		3	202
1996	858629	31	J-03	1	350		2	203
1996	858629	31	J-03	1	440		3	204
1996	858629	31	J-03	1	360		2	205
1996	858629	31	J-03	1	540		4	206
1996	858629	31	J-03	1	580		5	207
1996	858629	31	J-03	1	330		2	208
1996	858629	31	J-03	1	510		4	209
1996	858629	31	J-03	2	650		5	210
1996	858629	31	J-03	2	430		3	211
1996	858629	31	J-03	2	490		4	212
1996	858629	31	J-03	2	430		3	213
1996	858629	31	J-03	2	570		5	214
1996	858629	31	J-03	2	570		5	215
1996	858629	31	J-03	2	410		3	216
1996	858629	31	J-03	2	390		3	217
1996	858629	31	J-03	2	570		4	218
1996	858629	31	J-03	2	390		3	219
1996	858656	32	F-19	1	700		5	332
1996	858656	32	F-19	1	710		6	333
1996	858656	32	F-19	2	570		4	334
1996	858656	32	F-19	2	700		6	335
1996	858661	42	GF2221	1	680		5	337
1996	858661	42	GF2221	1	540		4	338
1996	858661	42	GF2221	1	810		7	339
1996	858661	42	GF2221	1	640		6	340
1996	858661	42	GF2221	1	670		5	341
1996	858661	42	GF2221	1	540		4	342
1996	858661	42	GF2221	1	580		5	343
1996	858661	42	GF2221	1	620		5	344
1996	858661	42	GF2221	1	650		5	345
1996	858661	42	GF2221	1	530		4	346
1996	858661	42	GF2221	1	600		6	348
1996	858661	42	GF2221	2	690		6	350
1996	858661	42	GF2221	2	510		4	351
1996	858661	42	GF2221	2	540		4	352
1996	858661	42	GF2221	2	780		6	353
1996	858661	42	GF2221	2	750		6	354
1996	858661	42	GF2221	2	610		5	355
1996	858661	42	GF2221	2	630		5	356
1996	858661	42	GF2221	2	620		5	357
1996	858661	42	GF2221	2	580		5	359
1996	858661	42	GF2221	2	640		5	360
1996	858661	42	GF2221	2	790		7	361
1996	858661	42	GF2221	2	830		7	362
1996	858661	42	GF2221	2	590		5	363
1996	858661	42	GF2221	2	630		5	364
1996	858666	20	Q-19	1	610		5	241
1996	858666	20	Q-19	1	960		12	242
1996	858666	20	Q-19	1	570		4	243
1996	858666	20	Q-19	2	570		4	244
1996	858666	20	Q-19	2	890		8	245
1996	858666	20	Q-19	2	590		5	246
1996	858670	41	M-19	1	280		2	247
1996	858670	41	M-19	1	430		3	248
1996	858670	41	M-19	1	380		2	249
1996	858670	41	M-19	1	370		2	250
1996	858670	41	M-19	1	450		4	251
1996	858670	41	M-19	1	290		2	252
1996	858670	41	M-19	1	510		5	253
1996	858670	41	M-19	1	710		7	254
1996	858670	41	M-19	1	510		5	255
1996	858670	41	M-19	1	610		5	256
1996	858670	41	M-19	1	410		4	257
1996	858670	41	M-19	1	220		1	258
1996	858670	41	M-19	1	530		4	259
1996	858670	41	M-19	1	490		4	260
1996	858670	41	M-19	1	410		3	261
1996	858670	41	M-19	1	530		4	262
1996	858670	41	M-19	1	570		4	263
1996	858670	41	M-19	1	550		5	264
1996	858670	41	M-19	1	440		3	265
1996	858670	41	M-19	1	380		3	266
1996	858670	41	M-19	1	370		3	267
1996	858670	41	M-19	1	340		2	268
1996	858670	41	M-19	2	340		2	269
1996	858670	41	M-19	2	530		4	270
1996	858670	41	M-19	2	530		4	271
1996	858670	41	M-19	2	540		4	272
1996	858670	41	M-19	2	540		5	273
1996	858670	41	M-19	2	450		4	274
1996	858670	41	M-19	2	470		3	275
1996	858670	41	M-19	2	350		2	276
1996	858670	41	M-19	2	350		2	277
1996	858670	41	M-19	2	360		3	278
1996	858670	41	M-19	2	440		3	279
1996	858670	41	M-19	2	410		3	280
1996	858670	41	M-19	2	500		4	281
1996	858670	41	M-19	2	500		4	282
1996	858670	41	M-19	2	330		2	283
1996	858670	41	M-19	2	410		3	284
1996	858670	41	M-19	2	500		4	285
1996	858670	41	M-19	2	510		4	286
1996	858670	41	M-19	2	420		4	287
1996	858670	41	M-19	2	550		4	288
1996	858670	41	M-19	2	570		5	289
1996	858670	41	M-19	2	410		3	290
1996	858670	41	M-19	2	490		4	291
1996	858670	41	M-19	2	400		3	292
1996	858670	41	M-19	2	480		3	293
1996	858670	41	M-19	2	430		3	294
1996	858670	41	M-19	1	350		2	295
1996	858670	41	M-19	1	340		2	296
1996	858670	41	M-19	1	470		4	297
1996	858670	41	M-19	1	450		4	298
1996	858670	41	M-19	1	430		3	299
1996	858670	41	M-19	1	490		4	300
1996	858670	41	M-19	1	460		3	301
1996	858670	41	M-19	1	550		4	302
1996	858672	41	K-19	1	330		3	303
1996	858672	41	K-19	1	420		3	304
1996	858672	41	K-19	1	360		2	305
1996	858672	41	K-19	1	360		2	306
1996	858672	41	K-19	1	400		3	307
1996	858672	41	K-19	1	310		2	308
1996	858672	41	K-19	1	680		5	309
1996	858672	41	K-19	1	500		4	310
1996	858672	41	K-19	1	500		4	311
1996	858672	41	K-19	1	390		3	312
1996	858672	41	K-19	1	270		2	313
1996	858672	41	K-19	1	330		2	314
1996	858672	41	K-19	2	420		3	315
1996	858672	41	K-19	2	390		3	316
1996	858672	41	K-19	2	350		3	317
1996	858672	41	K-19	2	370		3	318
1996	858672	41	K-19	2	270		2	319
1996	858672	41	K-19	2	170		1	320
1996	858672	41	K-19	2	370		3	321
1996	858672	41	K-19	2	170		1	322
1996	858672	41	K-19	2	510		4	323
1996	858672	41	K-19	2	480		4	324
1996	858672	41	K-19	2	380		3	325
1996	858672	41	K-19	2	550		5	326
1996	858672	41	K-19	2	520		4	327
1996	858672	41	K-19	2	460		4	328
1996	858672	41	K-19	2	460		4	329
1996	858672	41	K-19	2	340		3	330
1996	858672	41	K-19	2	250		2	331
1996	858682	31	F-01	1	710		6	220
1996	858682	31	F-01	1	570		5	221
1996	858682	31	F-01	1	760		7	222
1996	858682	31	F-01	1	820		8	223
1996	858682	31	F-01	1	700		7	224
1996	858682	31	F-01	1	770		7	225
1996	858682	31	F-01	1	760		7	226
1996	858682	31	F-01	1	810		6	227
1996	858682	31	F-01	1	760		7	228
1996	858682	31	F-01	1	530		4	229
1996	858682	31	F-01	2	700		6	231
1996	858682	31	F-01	2	940		9	232
1996	858682	31	F-01	2	760		6	233
1996	858682	31	F-01	2	840		7	234
1996	858682	31	F-01	2	820		7	235
1996	858682	31	F-01	2	720		7	237
1996	858682	31	F-01	2	830		7	238
1996	858682	31	F-01	2	970		9	239
1996	858682	31	F-01	2	600		5	240
1996	858722	43	P-23	2	490		4	365
1996	858722	43	P-23	2	250		1	366
1996	858722	43	P-23	2	510		4	367
1996	858722	43	P-23	2	280		2	368
1996	858722	43	P-23	2	190		1	369
1996	858722	43	P-23	2	420		4	370
1996	858722	43	P-23	2	460		4	371
1996	858722	43	P-23	2	560		4	372
1996	858722	43	P-23	2	450		5	373
1996	858722	43	P-23	2	560		5	374
1996	858722	43	P-23	2	160		1	375
1996	858722	43	P-23	2	160		1	376
1996	858722	43	P-23	2	200		1	377
1996	858722	43	P-23	2	160		1	378
1996	858722	43	P-23	2	140		1	379
1996	858722	43	P-23	2	150		1	380
1996	858722	43	P-23	2	130		1	381
1996	858722	43	P-23	2	150		1	382
1996	858722	43	P-23	2	490		4	383
1996	858722	43	P-23	2	470		4	384
1996	858722	43	P-23	2	150		1	385
1996	858722	43	P-23	2	140		1	386
1996	858722	43	P-23	1	190		1	387
1996	858722	43	P-23	1	140		1	388
1996	858722	43	P-23	1	170		1	389
1996	858722	43	P-23	1	170		1	390
1996	858722	43	P-23	1	170		1	391
1996	858722	43	P-23	1	150		1	392
1996	858722	43	P-23	1	200		1	393
1996	858722	43	P-23	1	160		1	394
1996	858722	43	P-23	1	150		1	395
1996	858722	43	P-23	1	220		1	396
1996	858722	43	P-23	1	190		1	397
1996	858722	43	P-23	1	140		1	398
1996	858722	43	P-23	1	310		3	399
1996	858722	43	P-23	1	460		4	400
1996	858722	43	P-23	1	460		4	403
1996	858722	43	P-23	1	360		3	404
1996	858722	43	P-23	1	480		4	405
1996	858722	43	P-23	1	570		5	406
1996	858722	43	P-23	1	470		4	407
1996	858722	43	P-23	1	520		4	408
1996	858722	43	P-23	1	600		5	409
1996	858722	43	P-23	1	510		4	410
1996	858722	43	P-23	2	500		4	411
1996	858722	43	P-23	2	460		4	412
1996	858722	43	P-23	2	440		4	413
1996	858722	43	P-23	2	500		4	414
1996	858722	43	P-23	2	610		5	415
1996	858722	43	P-23	2	400		3	416
1996	858722	43	P-23	2	430		3	417
1996	858722	43	P-23	2	500		4	418
1996	858722	43	P-23	2	480		3	419
1996	858722	43	P-23	2	530		4	420
1996	858732	90	U-29	1	640		5	454
1996	858732	90	U-29	1	600		6	455
1996	858732	90	U-29	1	630		5	456
1996	858732	90	U-29	1	690		7	457
1996	858732	90	U-29	1	790		7	458
1996	858732	90	U-29	2	770		7	459
1996	858733	90	T-30	2	650		6	460
1996	858733	90	T-30	2	600		5	461
1996	858733	90	T-30	2	760		7	462
1996	858733	90	T-30	2	600		5	463
1996	858733	90	T-30	2	670		6	464
1996	858733	90	T-30	2	990		11	465
1996	858733	90	T-30	2	680		8	466
1996	858733	90	T-30	1	750		7	467
1996	858733	90	T-30	1	690		8	468
1996	858733	90	T-30	1	580		4	469
1996	858733	90	T-30	1	740		6	470
1996	858733	90	T-30	1	560		6	471
1996	858733	90	T-30	1	660		6	472
1996	858746	61	M-28	2	570		4	421
1996	858746	61	M-28	2	560		4	422
1996	858746	61	M-28	2	610		4	423
1996	858746	61	M-28	2	520		4	424
1996	858746	61	M-28	2	670		5	425
1996	858746	61	M-28	2	610		6	426
1996	858746	61	M-28	2	600		4	427
1996	858746	61	M-28	2	570		5	428
1996	858746	61	M-28	2	610		5	429
1996	858746	61	M-28	2	550		5	430
1996	858746	61	M-28	1	490		5	431
1996	858746	61	M-28	1	590		5	432
1996	858746	61	M-28	1	540		4	433
1996	858746	61	M-28	1	470		3	434
1996	858746	61	M-28	1	520		4	435
1996	858746	61	M-28	1	630		6	436
1996	858746	61	M-28	1	560		4	437
1996	858746	61	M-28	1	520		5	438
1996	858746	61	M-28	1	620		5	439
1996	858746	61	M-28	1	580		4	440
1996	858755	90	S-28	2	960		12	441
1996	858755	90	S-28	2	670		6	442
1996	858755	90	S-28	2	730		6	443
1996	858755	90	S-28	2	690		6	444
1996	858755	90	S-28	2	680		6	445
1996	858755	90	S-28	2	410		4	446
1996	858755	90	S-28	2	780		7	447
1996	858755	90	S-28	1	590		4	448
1996	858755	90	S-28	1	540		5	449
1996	858755	90	S-28	1	650		6	450
1996	858755	90	S-28	1	630		7	451
1996	858755	90	S-28	1	790		8	452
1996	858755	90	S-28	1	710		6	453
1996	858774	10	K-12	2	680		7	1
1996	858774	10	K-12	2	560		5	2
1996	858774	10	K-12	2	650		6	3
1996	858774	10	K-12	2	650		6	4
1996	858774	10	K-12	2	620		5	5
1996	858774	10	K-12	2	560		6	6
1996	858774	10	K-12	2	640		6	7
1996	858774	10	K-12	2	750		6	9
1996	858774	10	K-12	2	620		5	10
1996	858774	10	K-12	2	680		5	11
1996	858774	10	K-12	2	690		7	12
1996	858774	10	K-12	1	700		7	13
1996	858774	10	K-12	1	530		5	14
1996	858774	10	K-12	1	600		5	15
1996	858774	10	K-12	1	660		5	16
1996	858774	10	K-12	1	690		6	17
1996	858774	10	K-12	1	560		4	18
1996	858774	10	K-12	1	680		6	19
1996	858774	10	K-12	1	700		6	20
1996	858774	10	K-12	1	640		6	21
1996	858774	10	K-12	1	690		6	22
1996	858774	10	K-12	1	660		6	23
1996	858774	10	K-12	1	600		5	24
1996	858774	10	K-12	1	650		6	26
1996	858774	10	K-12	1	770		7	27
1996	858817	31	F-04	1	420		4	28
1996	858817	31	F-04	1	320		3	29
1996	858817	31	F-04	1	420		3	30
1996	858817	31	F-04	1	540		5	31
1996	858817	31	F-04	1	490		5	32
1996	858817	31	F-04	1	300		2	33
1996	858817	31	F-04	1	390		3	34
1996	858817	31	F-04	1	390		3	35
1996	858817	31	F-04	1	290		2	36
1996	858817	31	F-04	1	500		4	37
1996	858817	31	F-04	1	450		3	38
1996	858817	31	F-04	1	350		2	39
1996	858817	31	F-04	1	480		4	40
1996	858817	31	F-04	1	350		2	41
1996	858817	31	F-04	1	490		4	42
1996	858817	31	F-04	1	500		4	43
1996	858817	31	F-04	1	450		3	44
1996	858817	31	F-04	1	320		2	45
1996	858817	31	F-04	1	350		2	46
1996	858817	31	F-04	1	290		2	47
1996	858817	31	F-04	1	440		3	48
1996	858817	31	F-04	1	300		2	49
1996	858817	31	F-04	1	360		2	50
1996	858817	31	F-04	1	420		3	51
1996	858817	31	F-04	1	330		2	52
1996	858817	31	F-04	1	280		2	53
1996	858817	31	F-04	1	280		2	54
1996	858817	31	F-04	1	360		2	55
1996	858817	31	F-04	1	390		3	56
1996	858817	31	F-04	1	360		2	57
1996	858817	31	F-04	1	340		2	58
1996	858817	31	F-04	1	360		2	59
1996	858817	31	F-04	1	370		3	60
1996	858817	31	F-04	1	490		4	61
1996	858817	31	F-04	1	410		3	62
1996	858817	31	F-04	1	290		2	63
1996	858817	31	F-04	1	210		2	64
1996	858817	31	F-04	1	270		2	65
1996	858817	31	F-04	1	320		2	66
1996	858817	31	F-04	1	330		2	67
1996	858817	31	F-04	1	270		2	68
1996	858817	31	F-04	1	310		2	69
1996	858817	31	F-04	1	330		2	70
1996	858817	31	F-04	2	330		2	71
1996	858817	31	F-04	2	470		3	72
1996	858817	31	F-04	2	310		2	73
1996	858817	31	F-04	2	450		4	74
1996	858817	31	F-04	2	330		2	75
1996	858817	31	F-04	2	450		4	76
1996	858817	31	F-04	2	370		3	77
1996	858817	31	F-04	2	340		2	78
1996	858817	31	F-04	2	320		2	79
1996	858817	31	F-04	2	320		2	80
1996	858817	31	F-04	2	380		2	81
1996	858817	31	F-04	2	490		4	82
1996	858817	31	F-04	2	320		2	83
1996	858817	31	F-04	2	390		3	84
1996	858817	31	F-04	2	460		4	85
1996	858817	31	F-04	2	530		5	86
1996	858817	31	F-04	2	330		2	87
1996	858817	31	F-04	2	280		2	88
1996	858817	31	F-04	2	340		2	89
1996	858817	31	F-04	2	390		3	90
1996	858817	31	F-04	2	370		3	91
1996	858817	31	F-04	2	360		2	92
1996	858817	31	F-04	2	360		3	93
1996	858817	31	F-04	2	340		3	94
1996	858817	31	F-04	2	390		3	95
1996	858817	31	F-04	2	520		4	96
1996	858817	31	F-04	2	300		2	97
1996	858817	31	F-04	2	520		4	98
1996	858817	31	F-04	2	510		4	99
1996	858817	31	F-04	2	490		4	100
1996	858817	31	F-04	2	310		2	101
1996	858817	31	F-04	2	260		2	102
1996	858817	31	F-04	2	490		4	103
1996	858817	31	F-04	2	310		2	104
1996	858817	31	F-04	2	370		3	105
1996	858817	31	F-04	2	350		3	106
1996	858817	31	F-04	2	360		2	107
1996	858817	31	F-04	2	290		2	108
1996	858817	31	F-04	2	300		2	109
1996	858827	43	N-23	1	750		7	244
1996	858827	43	N-23	1	470		3	245
1996	858827	43	N-23	1	440		3	246
1996	858827	43	N-23	1	430		3	247
1996	858827	43	N-23	1	320		2	248
1996	858827	43	N-23	1	560		4	249
1996	858827	43	N-23	1	750		7	250
1996	858827	43	N-23	1	590		5	251
1996	858827	43	N-23	1	560		4	252
1996	858827	43	N-23	1	200		1	254
1996	858827	43	N-23	1	530		4	255
1996	858827	43	N-23	1	400		3	256
1996	858827	43	N-23	2	410		3	257
1996	858827	43	N-23	2	630		5	258
1996	858827	43	N-23	2	330		2	259
1996	858827	43	N-23	2	580		4	260
1996	858827	43	N-23	2	550		4	261
1996	858828	41	M-23	1	660		6	180
1996	858828	41	M-23	1	490		4	181
1996	858828	41	M-23	1	460		4	182
1996	858828	41	M-23	1	740		6	183
1996	858828	41	M-23	1	580		6	184
1996	858828	41	M-23	1	420		4	185
1996	858828	41	M-23	1	510		4	186
1996	858828	41	M-23	1	290		2	187
1996	858828	41	M-23	1	410		3	188
1996	858828	41	M-23	1	380		3	189
1996	858828	41	M-23	1	490		4	190
1996	858828	41	M-23	1	450		4	191
1996	858828	41	M-23	1	540		4	192
1996	858828	41	M-23	1	460		4	193
1996	858828	41	M-23	1	390		3	194
1996	858828	41	M-23	1	410		3	195
1996	858828	41	M-23	1	490		4	196
1996	858828	41	M-23	1	310		2	197
1996	858828	41	M-23	2	410		3	198
1996	858828	41	M-23	2	570		4	199
1996	858828	41	M-23	2	470		3	200
1996	858828	41	M-23	2	380		3	201
1996	858828	41	M-23	2	450		3	202
1996	858828	41	M-23	2	470		4	203
1996	858828	41	M-23	2	420		3	204
1996	858828	41	M-23	2	500		4	205
1996	858828	41	M-23	2	480		4	206
1996	858828	41	M-23	2	620		4	207
1996	858828	41	M-23	2	480		4	208
1996	858828	41	M-23	2	440		3	209
1996	858828	41	M-23	2	430		3	210
1996	858828	41	M-23	2	580		5	211
1996	858828	41	M-23	2	450		4	212
1996	858828	41	M-23	2	540		4	213
1996	858828	41	M-23	2	330		2	214
1996	858828	41	M-23	2	290		2	215
1996	858828	41	M-23	2	510		4	216
1996	858828	41	M-23	2	440		4	217
1996	858828	41	M-23	2	730		6	218
1996	858828	41	M-23	2	370		3	219
1996	858828	41	M-23	2	720		5	220
1996	858828	41	M-23	2	590		4	221
1996	858828	41	M-23	2	810		7	222
1996	858828	41	M-23	2	640		5	223
1996	858828	41	M-23	2	530		4	224
1996	858828	41	M-23	2	460		4	225
1996	858828	41	M-23	2	390		3	226
1996	858828	41	M-23	1	730		6	227
1996	858828	41	M-23	1	390		3	228
1996	858828	41	M-23	1	640		6	229
1996	858828	41	M-23	1	710		6	230
1996	858828	41	M-23	1	480		4	231
1996	858828	41	M-23	1	760		6	232
1996	858828	41	M-23	1	590		4	233
1996	858828	41	M-23	1	350		2	234
1996	858828	41	M-23	1	740		6	235
1996	858828	41	M-23	1	760		6	236
1996	858828	41	M-23	1	450		4	237
1996	858828	41	M-23	1	500		5	238
1996	858828	41	M-23	1	750		6	240
1996	858828	41	M-23	1	600		5	241
1996	858828	41	M-23	1	700		6	242
1996	858828	41	M-23	1	550		4	243
1996	858829	41	M-22	1	710		7	166
1996	858829	41	M-22	1	520		4	167
1996	858829	41	M-22	1	500		4	168
1996	858829	41	M-22	1	510		5	169
1996	858829	41	M-22	1	340		3	170
1996	858829	41	M-22	1	420		3	171
1996	858829	41	M-22	1	330		2	172
1996	858829	41	M-22	1	280		2	173
1996	858829	41	M-22	2	460		4	174
1996	858829	41	M-22	2	260		2	175
1996	858829	41	M-22	2	490		4	176
1996	858829	41	M-22	2	490		4	178
1996	858879	20	K-02	1	740		7	110
1996	858879	20	K-02	1	470		3	111
1996	858879	20	K-02	1	540		5	112
1996	858879	20	K-02	1	510		4	113
1996	858879	20	K-02	1	570		5	114
1996	858879	20	K-02	1	470		4	115
1996	858879	20	K-02	1	450		4	116
1996	858879	20	K-02	1	400		3	117
1996	858879	20	K-02	1	480		4	118
1996	858879	20	K-02	1	350		2	119
1996	858879	20	K-02	1	410		3	121
1996	858879	20	K-02	1	590		6	122
1996	858879	20	K-02	1	360		2	124
1996	858879	20	K-02	1	320		2	126
1996	858879	20	K-02	1	380		3	127
1996	858879	20	K-02	1	470		4	128
1996	858879	20	K-02	1	310		2	129
1996	858879	20	K-02	1	460		4	130
1996	858879	20	K-02	1	530		4	131
1996	858879	20	K-02	1	340		2	132
1996	858879	20	K-02	1	420		3	133
1996	858879	20	K-02	1	400		3	134
1996	858879	20	K-02	1	330		2	135
1996	858879	20	K-02	1	430		3	136
1996	858879	20	K-02	1	340		3	137
1996	858879	20	K-02	1	350		2	138
1996	858879	20	K-02	2	440		3	139
1996	858879	20	K-02	2	290		2	140
1996	858879	20	K-02	2	490		4	141
1996	858879	20	K-02	2	410		3	142
1996	858879	20	K-02	2	450		3	143
1996	858879	20	K-02	2	430		3	144
1996	858879	20	K-02	2	340		2	145
1996	858879	20	K-02	2	500		3	146
1996	858879	20	K-02	2	360		2	147
1996	858879	20	K-02	2	570		5	148
1996	858879	20	K-02	2	470		4	149
1996	858879	20	K-02	2	480		3	150
1996	858879	20	K-02	2	520		4	151
1996	858879	20	K-02	2	320		2	152
1996	858879	20	K-02	2	330		2	153
1996	858879	20	K-02	2	320		2	154
1996	858879	20	K-02	2	400		3	155
1996	858879	20	K-02	2	370		3	156
1996	858879	20	K-02	2	460		4	157
1996	858879	20	K-02	2	350		2	158
1996	858879	20	K-02	2	350		2	159
1996	858879	20	K-02	2	420		3	160
1996	858879	20	K-02	2	430		3	161
1996	858879	20	K-02	2	550		4	162
1996	858879	20	K-02	2	570		4	163
1996	858879	20	K-02	2	500		4	164
1996	858879	20	K-02	2	340		2	165
1997	899361	61	R-29	2	680		6	194
1997	899361	61	R-29	2	600		5	195
[truncated: 21,626 more rows]
